# Supplementary material for: Genome-Wide Identification of LeBAHDs in Lithospermum erythrorhizon and In Vivo Transgenic Studies Confirm the Critical Roles of LeBAHD1/LeSAT1 in the Conversion of Shikonin to Acetylshikonin
Source: Life (Basel). 2022 Nov 3;12(11):1775. doi: 10.3390/life12111775 (PMC9694994; doi:10.3390/life12111775)
Supplement: Supplementary file 1 [file life-12-01775-s001.zip › life-1953751-R2-Supplemental data-FIN/Table S1_R2.xlsx]

## Sheet: Table S2
Table S1. Basic information about published BAHD reference genes in D'Auria's study
Acyltransterase Name	NCBI protein ID.	Species
Gt5AT	BAA74428	Gentiana triflora
Dv3MAT	AA012206	Dahlia variabilis
Sc3MaT	AA038058	Pericallis cruenta
Dm3MAT2	AAQ63616	Chrysanthemum x morifolium
Dm3MATl	AAQ63615	Chrysanthemum x morifolium
NtMATl	BAD93691	Nicotiana tabacum
Vh3MAT1	AAS77402	Verbena x hybrida
Lp3MAT1	AAS77404	Lamium purpureum
Pf3AT	BAA93475	Perilla frutescens
Ss5MaT1	AAL50566	Salvia splendens
Pf5MaT	AAL50565	Perilla frutescens
Cer2	AAM64817	Arabidopsis thaliana
Glossy2	CAA61258	Zea mays
SaIAT	AAK73661	Papaver somniferum
Pun1	AAV66311	Capsicum annum
DAT	AAC99311	Catharanthus roseus
MAT	AA013736	Catharanthus roseus
Vinorine synthase	CAD89104	Rauvolfia serpentina
Ss5MaT2	AAR26385	Salvia splendens
CbBEAT	AAC18062	Clarkia brewers
CmAAT4	AAW51126	Cucumis melo
RhAAT1	AAW31948	Rosa hybrid cultivar
SAAT	AAG13130	Fragaria x ananassa
VAAT	CAC09062	Fragaria vesca
ACT	AA073071	Hordeum vulgare
CHAT	AAN09797	Arabidopsis thaliana
HMT/HLT	BAD89275	Lupinus albus
MpAAT1	AAU14879	Malus x domestica
AMAT	AAW22989	Vitis labrusca
CbBEBT	AAN09796	Clarkia breweri
CmAAT3	AAW51125	Cucumis melo
NtBEBT	AAN09798	Nicotiana tabacum
BPBT	AAU06226	Petunia x hybrida
CmAAT1	CAA94432	Cucumis melo
CmAAT2	AAL77060
BanAAT	CAC09063	Musa sapientum
DBNTBT	AAM75818	Taxus canadensis
BAPT	AAL92459	Taxus cuspidata
DBAT	AAF27621	Taxus cuspidata
DBBT	Q9FPW3	Taxus cuspidata
TAT	AAF34254	Taxus cuspidata
HCBT	CAB06430	Dianthus caryophyllus
NtHQT	CAE46932	Nicotiana tabacum
AsHHTl	BAC78633	Avena saliva
NtHCT	CAD47830	Nicotiana tabacum
AtHCT	NP_199704	Arabidopsis thaliana
