# Supplementary material for: Genome-Wide Identification of LeBAHDs in Lithospermum erythrorhizon and In Vivo Transgenic Studies Confirm the Critical Roles of LeBAHD1/LeSAT1 in the Conversion of Shikonin to Acetylshikonin
Source: Life (Basel). 2022 Nov 3;12(11):1775. doi: 10.3390/life12111775 (PMC9694994; doi:10.3390/life12111775)
Supplement: Supplementary file 1 [file life-12-01775-s001.zip › life-1953751-R2-Supplemental data-FIN/Table S2_R2.xlsx]

## Sheet: Table S3
Table S2. Primers used for experiment of LeBAHD1/LeSAT1 on L. erythrorhizon
Primer type	Primer name	Sequence (5’→3’)
Construction of overexpression vector	LeBAHD1-OE-F	GAGAGAACACGGGGGACTCTAGAATGGCTTCATCAAGACTTCAACTG
	LeBAHD1-OE-R	CCCTTGCTCACCATGGATCCACCAGAAGATGCAAACTGAAGAAG
Construction of knockout vector	U-F	CTCCGTTTTACCTGTGGAATCG
	gR-R	CGGAGGAAAATTCCATCCAC
	Pps-GGL	TTCAGAGGTCTCTCTCGACTAGTATGGAATCGGCAGCAAAGG
	Pgs-GGR	AGCGTGGGTCTCGACCGACGCGTATCCATCCACTCCAAGCTC
	gRko-F	CCTCATACTACCCCTTAGCGTTTTAGAGCTAGAAAT
	gRko-R	GCTAAGGGGTAGTATGAGGCAATCTCTTAGTCGACT
	gRT2	CCTCATACTACCCCTTAGCGTTTTAGAGCTAGAAAT
	U6-29T2	GCTAAGGGGTAGTATGAGGCAATCTCTTAGTCGACT
Verification of overexpression vector	35 S-F-50	CACTATCCTTCGCAAGACCCT
	eGFP-R-100	GCTGAACTTGTGGCCGTTT
Verification of knockout vector	SP-F	GCGGTGTCATCTATGTTACTAG
	SP-R	CCGACATAGATGCAATAACTTC
Verification of ATCC15834 and transgenic hairy roots	rolC-F	CTCCTGACATCAAACTCGTC
	rolC-R	TGCTTCGAGTTATGGGTACA
Verification of TOP10 or ATCC15834 harboring the constructed vectors	eGFP-F	ACCCTCGTGACCACCCTGAC
	eGFP-R	AGTTCACCTTGATGCCGTTC
Verification of CRISPR/Cas9 knockout hairy roots	HPT-F	GATGTTGGCGACCTCGTATT
	HPT-R	GTGTCACGTTGCAAGACCTG
Verification of MH-K1-7 knockout hairy roots	T-F	ATGGCTTCATCAAGACTTCAACTG
	T-R	CTTGTTGTTTGTTGGTGGCGTCGG
Real-time PCR primers	GAPDH-F	ACCGTCCACTCCATTACCG
	GAPDH-R	ATGAGGCAGCCCTTCCACC
	LeBAHD1-F	TCCTCTTCACAAAGCACCG
	LeBAHD1-R	GCTTTATTGTTCTCCAAGGC
