# Supplementary material for: Genome-Wide Identification of LeBAHDs in Lithospermum erythrorhizon and In Vivo Transgenic Studies Confirm the Critical Roles of LeBAHD1/LeSAT1 in the Conversion of Shikonin to Acetylshikonin
Source: Life (Basel). 2022 Nov 3;12(11):1775. doi: 10.3390/life12111775 (PMC9694994; doi:10.3390/life12111775)
Supplement: Supplementary file 1 [file life-12-01775-s001.zip › life-1953751-R2-Supplemental data-FIN/Table S3_R2.xlsx]

## Sheet: Table S1
Table S3. Identification of BAHDs from the genome of L. erythrorhizon
Gene ID	Domain completeness	Motif completeness
LE00081.1	Incomplete C-terminal	Complete
LE00443.1	Incomplete C-terminal	Lacking Motif 1
LE00587.1	Complete	Complete
LE00969.1	Complete	Complete
LE00970.1	Complete	Complete
LE01141.1(LeBAHD1/LeSAT1)	Complete	Complete
LE01220.1	Complete	Complete
LE01239.1	Complete	Complete
LE01399.1	Incomplete C-terminal	Lacking Motif 1
LE01763.1	Complete	Complete
LE01884.1	Complete	Lacking Motif 1
LE02089.1	Complete	Lacking Motif 1
LE02273.1	Incomplete N-terminal	Lacking Motif 1 and 4
LE02572.1*	Complete	Complete
LE03170.1	Complete	Complete
LE03196.1	Complete	Lacking Motif 1
LE03491.1	Complete	Lacking Motif 1
LE03493.1	Incomplete N-terminal	Complete
LE03563.1*	Complete	Complete
LE03614.1	Complete	Complete
LE03619.1	Complete	Complete
LE03734.1	Complete	Complete
LE04763.1	Complete	Complete
LE05006.1	Complete	Complete
LE05185.1	Complete	Complete
LE05878.1	Complete	Complete
LE05883.2	Complete	Lacking Motif 1
LE05912.1	Complete	Complete
LE06881.1	Complete	Lacking Motif 1
LE07992.1	Incomplete N-terminal	Lacking Motif 1 and 4
LE08073.1	Complete	Complete
LE08329.1	Complete	Complete
LE08534.1	Complete	Complete
LE08598.2*	Complete	Complete
LE09566.1*	Complete	Complete
LE09910.1	Complete	Complete
LE10136.1	Incomplete N-terminal	Complete
LE10529.1	Complete	Complete
LE10611.1*	Complete	Complete
LE10885.1*	Complete	Complete
LE11016.1	Complete	Complete
LE11336.1	Complete	Complete
LE11361.1	Complete	Complete
LE11478.1	Complete	Complete
LE11565.1	Complete	Complete
LE11783.1	Incomplete C-N-terminal	Lacking Motif 1 and 4
LE12137.1	Complete	Complete
LE13800.1	Incomplete N-terminal	Complete
LE14174.1	Incomplete C-terminal	Lacking Motif 1 and 4
LE14354.1*	Complete	Complete
LE14881.1*	Complete	Complete
LE14910.1	Complete	Lacking Motif 1
LE14958.1	Complete	Lacking Motif 1
LE15166.1*	Complete	Complete
LE15327.1	Complete	Complete
LE15787.1*	Complete	Complete
LE16267.1	Incomplete C-terminal	Lacking Motif 1
LE16533.1	Complete	Complete
LE16781.1	Complete	Complete
LE16854.1	Incomplete C-terminal	Lacking Motif 1
LE17416.1	Complete	Complete
LE18177.1	Incomplete C-terminal	Complete
LE18433.1*	Complete	Complete
LE18460.1	Complete	Complete
LE19155.1*	Complete	Complete
LE19854.1	Complete	Complete
LE19864.1	Complete	Complete
LE20263.1	Incomplete C-N-terminal	Lacking Motif 1 and 4
LE21155.1	Complete	Complete
LE21984.1*	Complete	Complete
LE22314.1	Complete	Complete
LE22341.1	Complete	Complete
LE22379.1	Complete	Complete
LE22488.1	Complete	Complete
LE22608.1	Incomplete N-terminal	Complete
LE24024.1	Complete	Complete
LE24041.1	Incomplete C-terminal	Lacking Motif 1 and 4
LE24257.1	Complete	Complete
LE25525.1	Complete	Complete
LE26614.1	Complete	Complete
LE26922.1	Complete	Complete
LE26939.1	Incomplete N-terminal	Complete
LE27220.1*	Complete	Complete
LE27359.1	Complete	Complete
LE28058.1	Complete	Lacking Motif 1
LE28297.1	Incomplete N-terminal	Complete
LE28554.1	Incomplete C-terminal	Lacking Motif 1
LE29036.1	Incomplete C-terminal	Lacking Motif 1 and 4
LE29038.1*	Complete	Complete
LE29210.1*	Complete	Complete
LE29931.1	Complete	Lacking Motif 1 and 4
LE31161.1	Complete	Complete
LE31858.1	Complete	Complete
LE32010.1*	Complete	Complete
LE32265.1(LeBAHD2/LeAAT1)	Complete	Complete
LE32591.1	Complete	Complete
LE33157.1	Complete	Complete
LE33594.1*	Complete	Complete
LE33924.1	Incomplete C-terminal	Lacking Motif 1
LE34090.1	Complete	Complete
LE34451.1	Complete	Complete
LE34534.1	Complete	Complete
LE35228.1	Complete	Complete
LE35365.1*	Complete	Complete
* 19 LeBAHD family members that are different from those identified in the Tang report29
