# Supplementary material for: Genome-Wide Identification of LeBAHDs in Lithospermum erythrorhizon and In Vivo Transgenic Studies Confirm the Critical Roles of LeBAHD1/LeSAT1 in the Conversion of Shikonin to Acetylshikonin
Source: Life (Basel). 2022 Nov 3;12(11):1775. doi: 10.3390/life12111775 (PMC9694994; doi:10.3390/life12111775)
Supplement: Supplementary file 1 [file life-12-01775-s001.zip › life-1953751-R2-Supplemental data-FIN/Table S4_R2.xlsx]

## Sheet: Table S4
Table S4. The basic information of LeBAHDs in L. erythrorhizon
Gene ID	Gene name	CDS size (bp)	Number of amino acid	Theoretical Mw (kDa)	Theoretical pI	Instability index	Aliphatic index	Grand average of hydropathicity	CDS sequence	Amino acid sequence	Predict subcellular localization	Gene duplication type
LE01141.1	LeBAHD1/LeSAT1	1317	438	48.77	8.88	45.3	76.14	-0.267	ATGGCTTCATCAAGACTTCAACTGATTTCAAAGAAAATCATCAAGCCCTCCTTCTCGTCCCCGCCACTCTTTAGGAGCCACAAGCTTGGCCTTAGTGATCAACTAATGAATAATGTATACATGCCCATAGCTTTTTTCTACCCAAACAAACAACATAATTCCTCTTCACAAAGCACCGTTCTTCTTGAAAAATCATTCTCCAAAGTTCTTGCCTCATACTACCCCTTAGCCGGAAGAGCAATTGACAACCTCAACATTGATTGCAATGAAATGCCGGGTGCTACGTTAATTGAAGCTCATGTTGATTGCAAAATGTCCCAAGTTTCAAGTAATCCTAATCTAAGTGACCAAAATGTTGTCTTCCCTAGCGGCATGCCTTGGAGAACAATAAAGCATGAT…	MASSRLQLISKKIIKPSFSSPPLFRSHKLGLSDQLMNNVYMPIAFFYPNKQHNSSSQSTVLLEKSFSKVLASYYPLAGRAIDNLNIDCNEMPGATLIEAHVDCKMSQVSSNPNLSDQNVVFPSGMPWRTIKHDESLLVAQLTHFTCGGRSLSLSMSHKVADGQTLCNFARDWADATNKQQGDKKPLPYPQFNNATILPPIEDPSFKPQFGSFQANEPNSITKRFVFDPSKLIQLKAKVSAETGITNPSRVEVVTALIHKCARAAASMVDPNSSKPSIFTQVVNMRPFMNPIVSSNTIGNFLNFFGAPFRDAKDFSYPGLVSELNKAKVQFYDKFKGVTAKDLRQEIINSLEQMKMMSSREASLDQYICTSMCKYPFYNVDYGWGKPERVIFGASGVKNF…	Cytoplasmic	proximal
LE32265.1	LeBAHD2/LeAAT1	1305	434	48.35	5.44	43.61	86.24	-0.081	ATGGATACATCACAACTTCAATTGATTTCAACAAAGATCATTAAGCCCTCCTTTTCCACCCCACCACCCCCTCAAAAGTACAAGCTTGGACTCATCGATCAACTATTAAATAACGTATACATACCCATAGCTTTCTTCTACCCACACAACCCCAATAATGCCTCCATTAACATCCCATCTCTTCTTGAAAATTCACTCTCCAAAGTTCTAGCTTCATACTACCCCTTGGCTGGAAAAGAAGTTGACAACCTTAACATTGATTGCACTGAAATGGGGGCCACCTTAATTGAAGCTAGTGTTGATTGCAAAATGTCCCATATTTTAAGTCAACCTTATGTAAATGCCCAAGATGTTATATTTCCTAGTGGCTTAAACTGGAGATTTAAGCCTAATGAAAGT…	MDTSQLQLISTKIIKPSFSTPPPPQKYKLGLIDQLLNNVYIPIAFFYPHNPNNASINIPSLLENSLSKVLASYYPLAGKEVDNLNIDCTEMGATLIEASVDCKMSHILSQPYVNAQDVIFPSGLNWRFKPNESLIVAQLTHFACGGIAISLCMSHKVSDAQTLCNFARDWAFVTKETGEQNSSPSPQLNAATIIPPFDDPSVKPVFGMFLEQENCISKRFVFNSSKLSQLKAKISSETGITNPTRVEVVTALIHKCAYEAALKVDPNSNKIPIFVQVVNMRPVINPPLSSNFVGNLANYFGVPFPEDKDSTFVRLVSDLRGAKVGFYEKFKEVTANEFREEILKSVEYMKVISAGESNLEQYICTSMCRFPFYDMDFGWGKPQRVSFAAAPFKNFVILM…	Cytoplasmic	dispersed
LE00587.1	LeBAHD3	1293	430	48.6414	8.91	44.3	90.47	-0.181	ATGGATTCCCTAAAATTCCAATTGTTATCTGAAAAGTTGGTTATTCCTTCCTCTCCTACACCACACCATCTGAGACATTACAATCTTTGTTTCTTGGATCAATTAGAATGTCCCAATTTTGTACCCATGACTCTATTTTATCCCAAAAGGAAGAACACTAGAGAGAAAAAATCATCCTCTTCGTCGTATATCAATCTTGAAAAATCATTATCCGATCTTTTGAGCATGTACTATCCTTTTGCTGGAAGGATAGTAGACAATAAAGCTATCGATTGTAATGACAAGGGGGCGATTTTATCAGAAGCGCGCATTATGTCCCCAATGGCGGAAGTATTGAAATTATCTTTTTCAACCGTGCAACGTTTGGTGTTTCCGAATGATATACCTTGGAGTGAAGCA…	MDSLKFQLLSEKLVIPSSPTPHHLRHYNLCFLDQLECPNFVPMTLFYPKRKNTREKKSSSSSYINLEKSLSDLLSMYYPFAGRIVDNKAIDCNDKGAILSEARIMSPMAEVLKLSFSTVQRLVFPNDIPWSEAKMEVSSLAIARLTHFDCGGKALSLCLCHKLGDGNTLCNFLHHWSALARGQSFSSPQLIGSSLLPPNDDKFTQQLSQVKHQPHVARRFRFDVSNLDHLMALVASQCNVKNPTKTEIVSAFLNTSLARVHNKKTTSFTPFVTSISLNFRKLISPELTNLMGNFICPILIHIKNEDDLKLPTLVSKIRTEKIRLFKKFKRLRKDCIPTVVRSEMESFPTDIPDLRTVTSLCDYPLYDIDFGWGKPSKVSFGALPNRNSFGLFDAPDNGG…	Cytoplasmic	dispersed
LE00969.1	LeBAHD4	1371	456	51.57	5.41	43.83	85.66	-0.076	ATGGCTCCATGGATAGAAGAGCTAAATGTTCCTCTCCTGGACATGGAAGTTTCAATACACAATAAAACCACTATACTTCCAGCAGGCTCCATTCCAGTGTCTCATGGAGACACCCTTTACCTCTCGAATCTCGATGATATGATCGGAACACGAGTTTTTACTCCGACGGTATACTTTTACCGTTCGAATTCCCAGCATTTTCAGAGATCATCTGTTTCAGAAATCCTTAAAGATTCTCTTTCTAATGTGATAGTGCCATATTATCCTTTCTCAGGGAGACTAAGGGAGACAGGAAATGGAAAACTCGAAGTGTTTTTCGGGCCTGATCAAGGCGTGCTCTTCATTGAGGCAAGCACAGAAATGGAGTTGGAGAGTCTCGGAGACCTTTCTGTGCCTAAC…	MAPWIEELNVPLLDMEVSIHNKTTILPAGSIPVSHGDTLYLSNLDDMIGTRVFTPTVYFYRSNSQHFQRSSVSEILKDSLSNVIVPYYPFSGRLRETGNGKLEVFFGPDQGVLFIEASTEMELESLGDLSVPNPAYISLIFEFPNEEPYKLIDMPLLIAQVTQFSCGGFSLGLRICHCLCDGLGAMQFLNAWAATARTGSLVVDPLPCWDREIFKPRVPPRVEYPHTEFKRIEDRSTLTMSLWQVKPVQKCYKITREYQIHLKNLAQSEGNFSCTTFDAMTAHVWRSWVKALDVKPQDYLLRLTFSVNVRTKFSNPPLKDGFYGNAVCVACVTSKVYDLIHDSFSDTMKSVREARLGISEDYLRSTIDFVDVDRPEMLEFGGKLTITQWTRFSIYEKAD…	Cytoplasmic	dispersed
LE00970.1	LeBAHD5	1329	442	49.6673	6.57	33.78	93.05	-0.081	ATGGAAATGAAGATCATTTCCAAACAGAACATCAAACCAAAGAGTCCCACACCAGAACATTTGAAAATCTTGAAGTTTTCAGTTCTTGATCAACTTTGTGCCCATGCATACATACCATTTGTTCTCCTTTTCTCAAACAATCAAAATGGCCCTGATTTTATCACAAAAACTAGAGACCATTTGAAACATTCCCTCTCTGAAACCTTAGTTCGATTTTATCCACTAGCTGGAGAAGTCAACGATCTACACATAGACTGCAACGACACAGGAGTGTACTATGTTGAATCGTTGGTACACAAATCCATAGCTGAATTTTCCGAAAACCCGAAATCGAAATATGTTCGTCAACTGTTTGCTTATGATCCTGATTCTCAAGAACTTGTAACAAAGAAATATGTT…	MEMKIISKQNIKPKSPTPEHLKILKFSVLDQLCAHAYIPFVLLFSNNQNGPDFITKTRDHLKHSLSETLVRFYPLAGEVNDLHIDCNDTGVYYVESLVHKSIAEFSENPKSKYVRQLFAYDPDSQELVTKKYVVLMQVNIFSCGGIGIALLTTHKLIDAYSSAIFLQTWGQTVRGCSENIITPWFDVSHVLPQIPTLPKTASMVSWPLNFRRPKCVPRWFVFDSNAISSLKDKATIMKEKKLSRVVAVVALLWKCIISASMAKNGFRRKSVLSFAVGLRKKNTLSLPNYSIGNIFWFVNAMFSSETELELSSVVGCLQNSIAKIDENFAEEIKGEKGSLKMKEFLRKLEDVYSKDEADYYVATSICNAGFYDVDFGWGKPIKTLHGCPDADNPGVTNLI…	Cytoplasmic	dispersed
LE01220.1	LeBAHD6	1263	420	48.0346	5.67	43.87	84.69	-0.288	ATGGAAGTTCAAATCATTTCGATAGAAACTATCAAACCATCTTCTCCAACACCATTTCACAACAAAATCTTCAACCTTTCTCTATTAGACCAATTAATCCCAGCTCCTTATGCTCCCCTTATATTCTTCTATCCCAATCCTCATCATAACTCAACAACCCATCTTCATGAATTTCTTGAAAACTTGAAGAAATCACTTTCAGAGACATTAACTCTCTTCTATCCTTTAGTAAAAAGAATAAACCTTTCTCAATTTCTAACCAAACTTGATATTCAAGTCCTACCTCAACTTCTTCCTTGTGGGACAGGATTTGAAAGTAATCAAAATGAACCATCATCAAGAATTACTAACATTCAAGTTAACCAATTTGAATGTGGAGGATTAGCAATTGGAATATGC…	MEVQIISIETIKPSSPTPFHNKIFNLSLLDQLIPAPYAPLIFFYPNPHHNSTTHLHEFLENLKKSLSETLTLFYPLVKRINLSQFLTKLDIQVLPQLLPCGTGFESNQNEPSSRITNIQVNQFECGGLAIGICISHKILDGTSLSTFLKSWAHAAYYNYSSASSEEKIIISPDFIASSLFPTNNSTWLQDSANKMFFSMFKKGHPKTKRFVFDHSNIEKFELKQPNRVRNARVESRRSRLFMELFHGHYNLEPNLSEYSIGNFIWISNAKLLRNNDQTEEELSSLVRKIRESISKINGELVKKFQNGDEGHVLMRESLKEIEEYASMEGGVDHYGFTSWCKLGFYEVDFGWGKPIWVSGIGASDYSVYMNFIVFMDTKCGEGVEAWVTLDERDMEVLVQ…	Cytoplasmic	WGD/segmental
LE01239.1	LeBAHD7	1371	456	51.6	6.52	44.27	85.88	-0.098	ATGGCTCCATGGATAGAAGAGCTAAATGTTCCTCTCCTGGACATGGAAGTTTCAATACACAATAAAACCACTATACTTCCAGCAGGTTCCATTCCAGTGTCTCATGGAGACACCCTTTACCTCTCGAATCTCGATGATATGATCGGAACACGAGTTTTTACTCCGACGGTATACTTTTACCGTTCGAATTCCCAGCATTTCCAGAGATCATCTATTTCAGAAATCCTTAAAGATTCTCTTTCTAATGTGATAGTGCCATATTATCCTTTCTCAGGGAGACTAAGGGAGACAGGAAATGGAAAACTCGAAGTGTTTTTCGGGCCTGATCAAGGCGTGCTCTTCATTGAGGCAAGCACAAAAATGGAGTTGGAGAGTCTCGGAGACCTTTCCGTGCCTAAC…	MAPWIEELNVPLLDMEVSIHNKTTILPAGSIPVSHGDTLYLSNLDDMIGTRVFTPTVYFYRSNSQHFQRSSISEILKDSLSNVIVPYYPFSGRLRETGNGKLEVFFGPDQGVLFIEASTKMELESLGDLSVPNPAYISLIFEFPNEEPYKLIDMPLLIAQVTQFSCGGFSLGLRICHCLCDGLGAMQFLNAWAATARTGSLVVDPQPCWDREIFKPRVPPRVEYPHTEFKRIEDRSTLTMSLWQVKPVQKCYKITREYQIHLKNLAQSEGNFSCTTFDAMTAHVWRSWVKALDVKPQDYLLRLTFSVNVRTKLSNPPLKDGFYGNAVCVACVTSKVYDLIHGSFSNTTKSVREARLGISEDYLRSTIDFVDVDRPKMLEFGGKLTITQWTRFSIYEKAN…	Cytoplasmic	dispersed
LE01763.1	LeBAHD8	1374	457	50.4413	6.86	45.56	82.39	-0.159	ATGCCTTCATCTTCAGTTCAACTCCTCTCCAAATGTACAATCTATCCAGACAAGAACTCATCCATCAAATCCTTAAAACTTTCTGTTTCTGACTTGCCTATGCTCTCTTGCCATTACATCCAAAAGGGTGTTTTACTATCTTATTACCCCCCTCAAGAAATCATCACAAACTCACCATCGCCACCATCTAACGAACTTATTCAACTCCTCAAACTATCCTTATCCAAAGCCCTCTCCTTCTTCCCACCCCTCGCCGGCCGCCTCGAAACCGACCAATCCGGCCACGTCCACATCGTATGCAACGACTCCGGCGTTGACTTTTTCCATGCAAGAGCCCCCCACCTCTCCGCCGACGATATTCTCCCCGGAGACTCCGATATTCCGGCATGTTTCCGGGAG…	MPSSSVQLLSKCTIYPDKNSSIKSLKLSVSDLPMLSCHYIQKGVLLSYYPPQEIITNSPSPPSNELIQLLKLSLSKALSFFPPLAGRLETDQSGHVHIVCNDSGVDFFHARAPHLSADDILPGDSDIPACFREFFQFDYTLSYAGHQKPLISVQITELNDAIFIACMANHAVVDGTSFWNFFNTFAEVTRGVVQISKPPEFSRDTVFNSPAVLKVNAGGPSATFDCNAPLRERIFHFSREAILKIKFRANNSPARNSYISGHEGPNKPESKSEISSFQSLCALLWRSVTRSRNFDVTKTTTFRMAVNCRHRVDPKMAQLYFGNAIQSIPTLASVGDLLSNDLNFSGGLLHRNVAAHDNATVLRGVKEWEENPRLFPLGNFDGAMITMGSSPRFPMYDND…	Cytoplasmic	dispersed
LE02572.1	LeBAHD9	1350	449	50.2673	6.11	43.85	99.42	0.058	ATGCTTCTCTATGCCACAGCTTCTCTAAGATTTAGTGTCACAAGGAAAAACATTGAGTTGGTTTGTCCAACAAAACCAACACCCCATGAATGCAAACTCCTCTCTGACATTGATGATCAAGAAGCCAACCGGATTGACCTCCCTACAATCCCATTCTACCGTCGTCGTGAGCCCCTATTGGAGAGGAAAGACCACATAAAATTCATCAGCGATTCGCTCGCAGTGGCTCTGGTTTTCTACTACCCACTTGCAGGGAGGCTCCGAGAGCTTCGTGGACGTAAACTAATGGTTGAGTGTACAAGTGAGGGAATGTTGTTCATTGAAGCTGATGCTTCTGTTAAGCTTGAAGAGTTTGGGGAGGATGGTATTCGTCCTCCATCTATTCCTTGTTTGGATCAG…	MLLYATASLRFSVTRKNIELVCPTKPTPHECKLLSDIDDQEANRIDLPTIPFYRRREPLLERKDHIKFISDSLAVALVFYYPLAGRLRELRGRKLMVECTSEGMLFIEADASVKLEEFGEDGIRPPSIPCLDQLIYVVPSSSGIINSPLMLIQVTRLICDGFILAICFNHTKLDGFALIKILTAMGEIARGILAPSVLPIWQRELFCSRHPPRITHIHPEYDQFPNEIRVPRYLHKPDSLIPRSFFFGPEEISTLMSKLVSNNSRKISSSFNLVAACVWCCRTIVLQFDPTDEVGFLCVVRPLIPITTAGELVENVDFAVELISKIKFKATKEHLHSVADFMVLKGRPPFSLVRTYVVSDNTSITNENVDFGWGKSESASVASFDGVPSDVSFYIPFEI…	Cytoplasmic	dispersed
LE03170.1	LeBAHD10	1329	442	48.9432	8.62	38.13	82.51	-0.22	ATGGCTTCTTATAGACTTAAATTGCTTTCAAAAAAGTTCATTAAGCCTTCATTCTCCACCACACCACCCCCTAGGAGCTACAAGCTTGGTCTTATGGATCAACTATTGAATAATGTATACATGCCCCTAGCTTTTTTCTTTCCAAACAGAGACAATAATTCCCCTTTACCCAGCAACATCCCCACTCTTCTTGAGAACTCATTGTCTAAAGTTTTAGCTTCATACTACCCAATAGCTGGAAGAGCAGTTGACAACCTCAACATTGATTGTAGTGAAATGAAAGCTACCTTCATTGAAGCTCATGTTGATTGCAAAATGTCCCAAATTACAAGTAACCCAAATGTAAGTGCCCAAGATGTTATATTTCCTAGCGGCTTGTGTTGGAGAGCATCAAAGGGT…	MASYRLKLLSKKFIKPSFSTTPPPRSYKLGLMDQLLNNVYMPLAFFFPNRDNNSPLPSNIPTLLENSLSKVLASYYPIAGRAVDNLNIDCSEMKATFIEAHVDCKMSQITSNPNVSAQDVIFPSGLCWRASKGDDGSLLVAQLTHFNCGGKSLNLCMSHKVSDGLTLSNFARDWAAVTKQAGLLGDQKPSPLSPQVNASSIIPPIEDPSTKAEFGLFPHQENCVTKRFVFDSSKLSQLKAKVTGETGIKNPTRVEVVAALVHKHAHAAASIVDPNSSKPPIFIHVVNMRPLINPPLTPNYVGNLSNYFGVPMPNAKDLSHSRLVSELRKAKIEFNDKFKGISAKDFREEVLKSVEYMQMISNGESNLDQYICTSMCRFPFYDTDFGWGKPERVNFAASP…	Cytoplasmic	proximal
LE03563.1	LeBAHD11	1302	433	48.5196	5.87	25.77	82.36	-0.275	ATGGTAGCTGAGAAGAATAACACGGAAGCAATTCCAATTCCTCCACCAGTTATCAAAGTCCAACACATAGTGAAACCATGCGAGCCAACTCCCAACCATGGCATGTACCTCTCAGGTTGCGACCAAATCGCCGCCGTGACACACACTCCCACCCCTCCCGAAGCGGCGAAGAGCATGAGGGATGCATTAAGCAAGGCTTTAGTAGTGTTCTACCCTGTTGCTGGACGTGTGAAATGGGTCGAAAAGGGACGTGTGGAACTTTACTGCAATGGTGAAGGTGTTCTTCTTGTTGAAGCTGAGTCTGAAGCAAGTGTTGATGACTATGGAGACTTCATGCCTACTCCTGAACTCAGGCAGCTCATCCCCACCGTTGATCTGGTGGCCACGCCCATCACGGAG…	MVAEKNNTEAIPIPPPVIKVQHIVKPCEPTPNHGMYLSGCDQIAAVTHTPTPPEAAKSMRDALSKALVVFYPVAGRVKWVEKGRVELYCNGEGVLLVEAESEASVDDYGDFMPTPELRQLIPTVDLVATPITEVPLLICQVTNSDQVQVRGICVGMGISHSVGDGQSCLHFIGEWSKICRGEIETVTKVPYLDRGILEKVETSAEQKFKHPEFDQPPLKEKPTTVNMIKITKDQVEKLKNRANENKPVDDARGFSRFEGLGGHVWRSACKARGLSDEQPSRLDIPADIRNRLIPKLPENYFGNTIVRAAAFAKVGDLLNKPLSYAASKLRETSENLTDEYIKSYLAFIKNVPDVSKYSEFSYSGLCIGTSWMGLPMFGADWGWGKRSIWVLEQWVWMGN…	Cytoplasmic	WGD/segmental
LE03614.1	LeBAHD12	1383	460	51.9112	5.25	37.9	87.76	-0.14	ATGCAATATTGTAATAACAAGGAAAATAGACAAAAAATCAACATATTCATGAAGCCAGTAGTAGAAATTGTTTCAAAAGAGTCGATCAAACCAAATACACCAACACCTCAAAATTTGAGAAACTTCAAAATCTCTTTCTTGGATCAACTTTCTCCATCGTCCTATATCCCCACCCTTTTATTCTACAATCACCCTCTTCCCAATCATGCAAATGATTCCAACATCTTATCCAACCTCAAAGAGTCTCTTTCTGAAGCCTTAACAATTTACTACCCTCTTGCTGGAAAACTAAAAAATTCCATCTCTATTGATTGCAATGATGAAGGGGCTTTATTTGTAGAAGCACAAGTAAACAACTATTCTCTAGCCATGTTTCTTGAAAGCCCTAATGTTTCGTCC…	MQYCNNKENRQKINIFMKPVVEIVSKESIKPNTPTPQNLRNFKISFLDQLSPSSYIPTLLFYNHPLPNHANDSNILSNLKESLSEALTIYYPLAGKLKNSISIDCNDEGALFVEAQVNNYSLAMFLESPNVSSLNDFLPFPNCNCLEENSERFLVAIQITKFQCGGIVIGTCLFHRVVDTAAISCFLDTWSKIARNERDQVTYPDLFSGSKLFPPRDPIPSEFLKTFDNFFFTKSNSMKRFVFDAKAIATLKAQAASEQVPYPSRVVALTAFITKRILAARDEKCPETLMITHPVNIRQRLEPLSKNAFGNLIWLSYAFIDDASNENVELSNLAAMVREILVSVNGENLQGLDHDDMFSSYSEVIGEINTNGKVKILRFSSWCNLGFYDVDFGWGRPVW…	Cytoplasmic	dispersed
LE03619.1	LeBAHD13	1368	455	51.0807	5.66	40	89.1	-0.106	ATGGATGTTAAATGGATGATTCAACAAGTTTCTTCTAAAATCATCAAACCTTCCATTCCGACACCATCTCATCTCAGAACCTACATGGTTTCTCTTCTTGATCAATTAACAGTGGCATCTTATATACCAGTGGCCCTATTTTACCCTCAAAACAAATCTTCAAATCAAATTTCTCAAATTCTTGAAAAATCTTTGTCAGAAATCTTAACTTCCTACTACCCATTTTGTGGAACATTGTCAGCAGATGGAAATTCAGTTGAATGTAATGATAAAGGTGCTTCGTTTTCAGAAGTTGTTATCAAATGTCCCATGTCAGAATTTATTAAGGAAACCAATGTTCGATTTCAAGATTTGGTGTTTTCTAACAAGCTTGCATGGGGAAACTCGTGCCCAGAAGAT…	MDVKWMIQQVSSKIIKPSIPTPSHLRTYMVSLLDQLTVASYIPVALFYPQNKSSNQISQILEKSLSEILTSYYPFCGTLSADGNSVECNDKGASFSEVVIKCPMSEFIKETNVRFQDLVFSNKLAWGNSCPEDYLLFVQLTHFECGGKALSFRISHRIADACSLVNFLTDYATLNAALLLSDGVYHERPSPQFIGASLLPPTNGSRPSPSFTKEINEGVVCKRFTFSGKSLAQLKALVAAEDDDLLYSSSGTNKPRYITRVELVTALLFKCAVAATAKACPQLQGSTLLIKPSNLMQVANLRRLTTPQLAPNVVGNWYTYMDLVVENEDQMKLSRFVKELKKEKLELKERMKKYYNGCSKNDLSKQVVENDEKMAVRYEKDVYLCSSFCGYPLYEIDFG…	Cytoplasmic	dispersed
LE03734.1	LeBAHD14	1188	395	43.5142	6.33	42.89	92.3	-0.017	ATGAAATCCCAGAAAAACGAATTCGTTAAAAAACAAGGATTGTCAGAAACTCTGACAAACTTCTACCCTTTGGCAGGAGAAATCAAAGAAAATCATCAAGAAATTGATTGCAATGATAAAGGAGTGTACTATGTTGAAGCAGAAGTAAACATGCAACTTATTGATATTCTAAAAAACCCTGAAACAAAATTACTCCATCAACTATTTCCTTATAGTCCTAGCAACAAAATACTAATCACAAAAACATGCATCACAATGGTTCAAGTTAATATTTTTAGTTGTGGGGGTCTTGTAATTGGTTTGTACACTTCACATAAGCTGATTGATGGTTCCTCGGCCTCATTGTTCTTGAAATATTGGGCCGCGGCCGCCAGGGGGAGTTCATATCAAGAATCCCCT…	MKSQKNEFVKKQGLSETLTNFYPLAGEIKENHQEIDCNDKGVYYVEAEVNMQLIDILKNPETKLLHQLFPYSPSNKILITKTCITMVQVNIFSCGGLVIGLYTSHKLIDGSSASLFLKYWAAAARGSSYQESPEFDTHKMFPLNPSLNKHASLVMWPGLMGKCKCVARRIVFYSNAISALRAEVSLCSTNLKKNPSRVVVVIGFIWKRLMAASRLRSGVQKPSVMTISVNLRGKTSPPSFNSIGNMIWFAVAKYEESTNKAIELSSVVGCLQNAISEIDNKFVEELQGAKGHVNMVKHLENMKAAYADVEADYVVASSLCNAGFYENDFGWGEGTWLCHGGVDADCPALTNLIVLADTKSGGGIEVQLSLDEELICILESDPEMLSFASVNHCPL	Cytoplasmic	WGD/segmental
LE04763.1	LeBAHD15	1068	355	39.6483	7.53	34.82	90.39	-0.088	ATGGTGCTCATTGTTAAGCAATTAGAGCCAACATTGGTTAGTCCAAAAGAGGAGACACCAAAGGAGGGAAAGGGTAATGAGAATGCTGCACAAGTGCTCAAGGATGCATTAGCCAAGATTCTTGTGCCATATTATCCGATGGCGGGGAGGTTAACGATTAGCCCAGAGAGGAAGTTTATAGTTGATTGCACAGGGAGGGGGGACAACACCAAGCCTGATCCTGCTACTCTTGGGAAGTTAGTTTATGACATTCCTGGTGCCAAAAGTATTTTGGACATGCCACTTCTAGTTGCTCAGGTAACAAAATTCAAATGTGGAGGATTTGTTCTTGGCTTGTGCATGAATCATTGCATGAAAGATGGAATTGCAGCAATGGAATTTGTCAATTCTTGGGCTGAA…	MVLIVKQLEPTLVSPKEETPKEGKGNENAAQVLKDALAKILVPYYPMAGRLTISPERKFIVDCTGRGDNTKPDPATLGKLVYDIPGAKSILDMPLLVAQVTKFKCGGFVLGLCMNHCMKDGIAAMEFVNSWAETARGLPIKTPPIMDRTILKARNTPKVEFPHHEFAEIEDISNTSELYKEELLYRSFCFTPEKLEKLKTLSAFVWKCRTQALSLKPEQKTKLLFAVDGRSRFNPPIPEGYFGNAIVLTNSLCNAVQDAVKMVTDSYMKSAIDYFEVTRARPSLASTLLITTWSKLEFYMADFGWGEPLQSGPVALPEKEVILFLSHGKERKTINVLLGLPASAMETFEELMQIF	Cytoplasmic	WGD/segmental
LE05006.1	LeBAHD16	1464	487	54.1731	8.25	38.32	81.83	-0.131	ATGCCTTGTGCTGAATCAGTAATCATGCTATCTTCTCCTTCATTCAATATGGTATCAAAATGCACCATTTACCCTTCACAAAAATCCACTATACCTGACCTGAAACTATCTGTTTCAGACTTACCAATGCTTTCTTGCCATTACATTCAAAAAGGCTGCCTTTTCCCCCTCCCTTCTTATCCGATTCCGGACTTTATTCTTGAACTGAAACAAAGCCTCTCTACTGCTCTGACTCATTTTCCACCGCTTGCTGGCCGTCTTGTTACAGACTCCGAAGGCTACGTCTACATCACATGCAACGATGCAGGGGTTGATTTTCTCCATGTGGAAGCTTCCCATGTTTCGGTTAAGGATGTTTTGTCCCCTAATCATCATGTTCCATTGATTGTCAAAGCTTTC…	MPCAESVIMLSSPSFNMVSKCTIYPSQKSTIPDLKLSVSDLPMLSCHYIQKGCLFPLPSYPIPDFILELKQSLSTALTHFPPLAGRLVTDSEGYVYITCNDAGVDFLHVEASHVSVKDVLSPNHHVPLIVKAFFTFDGTVSYEGHFKPILAVQVTELADGVFVSCAVNHSVTDGTSFWNFFNTFAEVNRGVKKISKQPDFTRNSVFISPAVLKVPAGGPKVTFDVNAPLSERIFRFSRESILKLKAKTNNQKWILDNGDINIVELMSKKSNDSFTKISDTKPTQLIFSRNETAKRVAEISSFQSLCALLWRGVTRARKFPDSKTTTFRMAVNCRHRVDPKLNSLYFGNAIQSIPTYTTAGEVLGNDLRWCAEQLNKNVLAYDDNKVKSYVEDWEREPRL…	Cytoplasmic	WGD/segmental
LE05185.1	LeBAHD17	1347	448	51.0385	8.05	41.99	93.1	-0.244	ATGTTACAATCTCATCAAGAGTTGCCTGATTGTTTTTATCTTGCACAACCAATATTAATAACTCCTCATAGCCCAACACCAAATCATTTTCTTTACTTGTCAAACCTTGACGATCAAAACTTCCTAAGATTTTCTATAAAGTACCTTTATCTTTACAACAAGGCCATTGATATTGAAAGGCTCAAAAGTTCACTATCAAGAGTTCTTGTTGATTACTACCCATTGGCTGGGAGATTAAGAAGAAGAAATAATGAAGAAAATGATGATAAGCTTGAGGTGGAATGCAATGGGTCTGGTGCTTTGTTTGCTGAGGCTTTCATGGATATTACTGCACAACACTTTCTTGAGATTTCAAATAAGCCAAATTGGTCTTGGAGGAAGCTATTATACAGGTCTCAA…	MLQSHQELPDCFYLAQPILITPHSPTPNHFLYLSNLDDQNFLRFSIKYLYLYNKAIDIERLKSSLSRVLVDYYPLAGRLRRRNNEENDDKLEVECNGSGALFAEAFMDITAQHFLEISNKPNWSWRKLLYRSQGLSFLDIPPLVVQVTNLRGGGMILSLAINHCLCDGIGTSQFLHAWAHFTNKPTSTLLPLTPYHSRHVFNPRHSLNFQFTPPGFTIPNNNNNNNNNNSHPLNILKYLQSQPLKPSSLVFTPSLILQLKKQCSPSLKCTTFEVLASHTWRSWVHSLDLPSSLNVKLLFSVNVRKRMKPELPQGYYGNAFVLACAESRAKDLVNSNLHNLVKLVQQAKETPNDDYVNSIIDLMEDKNVSTDLSTSLVISQWSKLGLEDLDFGQGKPSHM…	Cytoplasmic	dispersed
LE05878.1	LeBAHD18	1371	456	50.6944	5.77	47.1	92.35	-0.086	ATGGTTGAGAAAAACATATCTATTCCTTCACCAGTTGTGAAAGTTGAACACATTGTAAAACCAGCTGAACCAACACCCAACCATGTCATGTACTTAACCGGCTGCGACCAAATCCAAGCAGTCACGCATGCCCCCGTTGTGTATTTCTACCTCCCCACCCCCACTACTCTCTCCGAAGCAGCCTGTAGATTGAAAGAATCACTGAGCAAAGCATTGGTAGTTTTCTACCCTGTTGCTGGTCGTGTAAAGTGTATTGAAAAAGGCTGCTTAGAGCTTTACTGCAACGGTGAAGGTGTTCTTCTTGTGGAGGCAGAGTCTGAAGCCACCCTGGAAGACTTCGGCAATTTCATGCCGACCCCTGACGTCCTCCAACTAATTCCGACTATTGATCTAGTGGCG…	MVEKNISIPSPVVKVEHIVKPAEPTPNHVMYLTGCDQIQAVTHAPVVYFYLPTPTTLSEAACRLKESLSKALVVFYPVAGRVKCIEKGCLELYCNGEGVLLVEAESEATLEDFGNFMPTPDVLQLIPTIDLVAMPIAEVPLLVCQVTKFKCGGICVGTGISHSIGDGQSCSHFIEEWSRISRGESEIVTNIPYLDRRILEAVETSAELKFHHPEFDQPPLLIGNSDSLEERKKRTTVDMIKISKDQVEKLKRRANENIVGDEARRFSRFECLGGHVWRSACKARGLSDEQLSRLDIPANIRSRLIPKLPENYFGNTIVRAAAFVKVGDLLNKPLSYAAHKLCETTENLTDEHIKSSLAYIRNIPDVSKHRSFHTAGCALGGFYGNPNMDITSWMGLAMF…	Cytoplasmic	tandem
LE05912.1	LeBAHD19	1314	437	48.8332	6.17	30.07	85.63	-0.116	ATGTATTATCTTAATAATAAAGATCAGAAATCACATACTTCAATTTCCAAAAAAATGGATTTCTCTTTAACAAGATCAAATGGAAACCTAGTTGCTCCAATAAATCCAACACCTTCAGAAGTTCTTGACCTCTCCTTCATCGATAAATTACCAGTTCTAAGATGTTATGCTAGGACACTTCATGTGTTTAAACATGGACCAAATGCAGCACAAATCATTCGTATGGGTTTGTCCAAGGCACTTGTTCCTTATTACCCTCTTGCTGGAAGGCTAAAAGAAAGCGAAAATGAGCTTCAAATAGACTGCTCGGGCGAAGGCGTTTGGTTCGTTGAGGCATCTGCGGATTGTAAGCTTGATGATGTTGATTACTTTGATGATGCAATGACTATTCCATATGAT…	MYYLNNKDQKSHTSISKKMDFSLTRSNGNLVAPINPTPSEVLDLSFIDKLPVLRCYARTLHVFKHGPNAAQIIRMGLSKALVPYYPLAGRLKESENELQIDCSGEGVWFVEASADCKLDDVDYFDDAMTIPYDKLLPEYLPEGTRVDPLVLVQVTKFECDGFVMGLTFCHSICDGLGAAQFLNAVGEFAKGCETPTIVPIWSRNFIKSPKTNTIIPFPNMPPPMPDYNLEHAKLDIPHTHINQLKKTFQELTGKTCSTFEVVSAHLWSTRTRAIKFPTQTELKLVFFANCRNIIDKNQPLPKGYYGNCFFPVTITSSSNIISNSSNAEIVKLIQEAKERLPQEFEKWVNGEMGGVDPFAPPLVYSTLFISEWGRLGFNQVDYGWGPPTLVVPVQGSSII…	Cytoplasmic	WGD/segmental
LE08073.1	LeBAHD20	1311	436	48.4654	5.15	51.09	81.88	-0.191	ATGGCTGCACCAAAGATTGAATTGCTAAGCAAAAAATTGACAAAACCATCTTCTTCAACACCAGATCATTTGAGAACTTATAAGTTATCTTTCTTGGATCAATTACAATGCCTCAAATATCTACCAACTACTTTGTTTTATGAAAACAATTCCTCAAATAATGCAAATCAACCATCATCATTTGAGTATATTGAGCAAGCTTTAGCTGATGTTTTGAGCTTCTATTACCCTTATGCTGGTACTCTAGCAGACAACGTCTCTATCGATTGTAATGACATGGGGGTAATGTTCACCGAAGTAAGGATTCAATGTTCGATTTTCGAGTTTCTTAAGCAACCTTGCCCCCTGGGTCAAAATTTATTGTATTGCAATGAGTACTTGCCTTGGAAAGATCATGGC…	MAAPKIELLSKKLTKPSSSTPDHLRTYKLSFLDQLQCLKYLPTTLFYENNSSNNANQPSSFEYIEQALADVLSFYYPYAGTLADNVSIDCNDMGVMFTEVRIQCSIFEFLKQPCPLGQNLLYCNEYLPWKDHGKEECLAAAQLSHFECGGKSISFCQTHKVGDATTLCHFLNGWAAMASPTSGVGGVNPLSAPPPLTGASLMPPDEDQVASDSYDRGIEPGIVSRRFRFDSSKISHLRAKIAAESDVKNPTRFEVVTAVLNRCVAMSSPFKPFAIYCPVNNRKLTTPPLPSNIVGNFGAPIVSIIDQQQDLELPILVAKLRTEKDQVYKNYNNIGPNDKDKLVSAAIEDLGKFPQNMRTILTSSWLKMPFYDVDFGWGRPFKALPLPPPVEDCFILMDD…	Cytoplasmic	dispersed
LE08329.1	LeBAHD21	1353	450	50.7088	5.48	37.98	83.18	-0.366	ATGAAGGTAACAACAACATATTCCTCCATTATCAAACCATGTGAGCCAACTCCAAATACCAAAATTCCACTAGCAGAATGGGATCAAATAGGCTATATCAGCCATATCCCAACCATTCACATCTACAAACCATCACCAAACATCCCCCAAAACACTCAAATTGAAAATCTTAAAGATTCATTAAGCAAAATATTAGTCCCCTTCTACCCTCTAGCTGGACGTTTACATTGGACAACCCGAGGCCGTCTGGAGATAGGATGTGATGCTACCGGAGTTGAGTTTATAGTTTCCGAAACTGGATCAAGACTAGAAGAACTAGGTGAATTCTCAACATGTCAAGAAATTCACAAACTGTCTCCTAATATTGACTACAAAAACACCCCTTTTGAGGAAATCCCG…	MKVTTTYSSIIKPCEPTPNTKIPLAEWDQIGYISHIPTIHIYKPSPNIPQNTQIENLKDSLSKILVPFYPLAGRLHWTTRGRLEIGCDATGVEFIVSETGSRLEELGEFSTCQEIHKLSPNIDYKNTPFEEIPLMFVQITIFQCGSITVCPALSHAVVDGRGASYFLNEWAKVARGEQLDVEPLHDRTVMKAGEPPSSNPTPLDFNPLLPPPLLIGETNDKEERKKETIVAMLKLTKNQVEILKNRANEEKINGKSRPFSRYETITGHVWKCASKARGHKPEQETGLGISVDIRRRMKPQIADNYFGKATIDVVAEGCSGELVSRTLSYACSRVREAIDKVTNEHINMTIDFWKNQEDLKMFQDLEALKGEEEGPFYGNPNLGVTSWLTLAFHGLDFGW…	Cytoplasmic	tandem
LE08534.1	LeBAHD22	1452	483	53.8408	8.68	39.15	77.64	-0.18	ATGCCTTGTCAAGAAACAATTATTACCCCCCTTTCCCCCTCTTCCTTCACCCTCCTCTCAAAATGCTCTGTTTTCCCCTCTCACAAATCCACTACCCCTGACCTCAAATTATCAGTTTCAGACTTACCTATGCTTTCTTGCCACTACATTCAAAAAGGTTGTCTCTTCACTCTCCCCCCTTTCCCTATCCAAGAACTCATTACTCAATTCAAGCAAAGCCTCTCAACAACCTTAACTCACTTCCCCCCTCTCTCCGGCCGCCTCGTAACCGACGCAAATGGATACATTTACATTAAATGCAATGATGCTGGAGTTGACTTTCTCCACGTAGTACAAAATACCCATGTTTCGGTTCTTGATATATTCACATCTAAACATGTACCCGAAATAGTCAAAGGT…	MPCQETIITPLSPSSFTLLSKCSVFPSHKSTTPDLKLSVSDLPMLSCHYIQKGCLFTLPPFPIQELITQFKQSLSTTLTHFPPLSGRLVTDANGYIYIKCNDAGVDFLHVVQNTHVSVLDIFTSKHVPEIVKGCFAYDQTVSYEGHFMPILAVQVTEFVDGVFISCSVNHAVTDGTLKVSFWDFFNTFSGINRGLKKLSTHPDFSRDSVLVSPVVLRVPEGGPKVAFDVHAPINERIFSFSREAILKLKGKVNGKKCFGDNGDIDVVELMGKQSNDPFRFSDGKLTPLRSRNGTNASISSFQSLSALLWRGITRARKFCDTKMTTFRMAVNCRHRLEPKLEPHYFGNAIQSIPTYAQAGEVLKKDLRWCAEQLNKNVMAHDNKKVRSYIDNWEQDPRCF…	Cytoplasmic	dispersed
LE08598.2	LeBAHD23	1428	475	52.646	4.86	39.58	89.49	-0.041	ATGGCTCTCACAACCAAAGTAAGTGTGATTGAGCAATGTCAAATATCACCACAACCAAGTTCAGTTTCTGAAACATCTCTTCCTCTTACTTTCATTGACATGTTAATGATCAATTCTTGGCCTGCAAACAGCCTCTACTTCTATGAATGTTCCTTCTCAAAATCCCATTTCATGGATACCATTATTCCCAAGCTCAAGAATTCTCTTGCACAAACTCTAAACCATTTCTTCATTTTGGCTGGAAAGTTAGTCATCCCTAATTTAGATTCTGACAAGAAACCTGAGTTTGTGTACAATGATGGTGACTCAGTTTCATTAACTTTTTCTGAGTCATGTTCTGTTGAGCTTTTTTATGATCTTACTGGTAATCATGCAAGAAACTGTTCTGAGTTTCGTTTA…	MALTTKVSVIEQCQISPQPSSVSETSLPLTFIDMLMINSWPANSLYFYECSFSKSHFMDTIIPKLKNSLAQTLNHFFILAGKLVIPNLDSDKKPEFVYNDGDSVSLTFSESCSVELFYDLTGNHARNCSEFRLLATERPPPYVDVSGSTISPLLTLQVTLFPETGICIGLNADHVVVDGSSVRAFLQAWAFLSQLDEISTSSLPSELMPLYDRSVMKETDELRDIFWNQMKRNKKPEADNQESAPPPPIAPIENELVQETFVLGKNDVQKLKSFVITGLSLPHISTFTSHFYSVLLRAYIWKCIATTHATDAVDDPDEEDPVYLFAFSADARGRSKPRIPVNYFGNCIAFCGTTANASQLKGDNGLLVAAELIAEAIHERLQNEEGIFKGAEDWIPSGK…	Cytoplasmic	WGD/segmental
LE09566.1	LeBAHD24	1422	473	52.4646	5.77	32.98	94.16	0.072	ATGGCTTCCAAAACCATCACCACCATAATCAAACAATGTCAAATAGCTCCAACTGGAACAAGGGATGAATTGACAGAATTTTCACTGCCCCTGAATTTTCTTGACATGCCATGGTTGCCTTTTCATCCTCTGCAACGACTTCTCTTCTATGAGTTCACTTCTTGTTCATCCACATATTTCTTTGAAACAATTATTCCAAGCATGAAATCATCAATTTCCCTTGCTCTTGGACACTTTCTTCCCCTTTCAGGCAACTTGATAGTCCCACCTACAGATAATGAAAACACAAGCATACCCAAAATTCGTTTCGTTCCTGGAGATACAGTGTCTCTAACGTTAGCTGAATCGAAAAACCTTAATTATTTTATCCATCGTTTTCATGATCATCCTAGATATGCT…	MASKTITTIIKQCQIAPTGTRDELTEFSLPLNFLDMPWLPFHPLQRLLFYEFTSCSSTYFFETIIPSMKSSISLALGHFLPLSGNLIVPPTDNENTSIPKIRFVPGDTVSLTLAESKNLNYFIHRFHDHPRYAHEFYPFAPSLPKVTRSCTHVTKVPLLALQVTLFPNEGICIGFANHHVAGDASTIIGFMRTWASIHKLGGGNIAHDLVPVLDRSVVKYPCELDSIYWNEIIKNVTKVENFDESAAEVLIPPLDRVRANFVISQEKIKILKDLVISRLPRLVHVSSFTVTCAFVWTCLVKSRLMADREGTTDDDDEYFMCPVDCRGRLDPPLPATYFGNCLAPCIVELRRTELAGGSNEGFFKAAEAIGEGINKMVTNENGIFGDADAWLSKLEVVMR…	Cytoplasmic	dispersed
LE09910.1	LeBAHD25	1341	446	50.0303	6.64	33.26	82.83	82.83	ATGAAAGTTTCATTCACAAGTTCATCTTTGGTTAAACCATCAAAGCCAACATGGAATGGGGTTATGCAATTAGCAGACTGGGATCAAATAGGATACATAAGCCATATTTCAACAGTCCACATCTACAAACCACCAAATAAACAAGAAAACTCCATTGCCTTCATCAATACCCTCAAGGAGTCACTCAGTAGACTCCTTGTCCATTTTTATCCAATTGCCGGGCGCCTCCGTTGGGTCCATGGAGGCCGCCTGGAGCTCGATTGCAATGCAATGGGCGTTCAGTTTATTGTAGCCGAAACCAAAGCGAAACTATCCGACCTCGGAGATTTCTCAACGTCTTCGGAGATGTTGTCCCTCCCCCCTAGTATCGACTATGAGAGTACTTCCTTAGAAGAACAT…	MKVSFTSSSLVKPSKPTWNGVMQLADWDQIGYISHISTVHIYKPPNKQENSIAFINTLKESLSRLLVHFYPIAGRLRWVHGGRLELDCNAMGVQFIVAETKAKLSDLGDFSTSSEMLSLPPSIDYESTSLEEHPLLYIQITKFQCGSISICPAMSHVIVDGRCASYFLAEWAKCARGESLDFLPLLDKRVLRAGEVLTKPPPPDFVPFVNPPLLIGQNSTKQEREKETTVAMLKLTKTQVDLLKYTANETRPDKSGRPYSRYETISGHIWRCSSMARGHKAEQKTGLGISVDIRKRMQPPIPQNFFGNSTIDVVSDAYSGDLILKPLGYAASKIRETIDKTDAKFVHFTIDFWKNQEDFGPFQDVHGCDGPFYGNPNLGVTSWLTLPFLGLDFGWGREV…	Cytoplasmic	tandem
LE10529.1	LeBAHD26	1332	443	49.5216	5.13	45.26	87.81	-0.101	ATGGAAGTTGAAATAATCTCTACAGGAAATATCAAACCATCATCTCCAACTCCTGTTAACCTTAAAGATTTCAAGATTTCAATCATTGATCAACTTTGTGCTCATGCATACATCCCATTCCTTTTGTTATTTCCAAACAACCACCAAAACATTGACAAAAATGTCATCTTAGCAAGAAGAAATCTCCTAAAACAATCCCTTTCCGAAGTTCTTGTTCACTTCTACACATTTGCAGGAGAAATCAAGAATGATGATACTTTAAACGTCGAATGCAACGACAATGGCGTGTACTATGTTGAAGCAGATATAAAAAACCAACAACTCCATAATTTTCTCAAACACCCAGAAACCAAATTCATGAGGAAATTGTTTCCTTATGACCCTGATTTAGTCCAATTT…	MEVEIISTGNIKPSSPTPVNLKDFKISIIDQLCAHAYIPFLLLFPNNHQNIDKNVILARRNLLKQSLSEVLVHFYTFAGEIKNDDTLNVECNDNGVYYVEADIKNQQLHNFLKHPETKFMRKLFPYDPDLVQFSGKTFALAVQVNIFACGGIAIAVFFTHKISYAYSVATFMKFWADKARGCCNETMNPSFDAPFVFPQNPTLSKDACLIVRPPSVPPPKCVPRMFSFDSSDLSELKKENNASRVINVMGLIWKSLISASKKTNGFQKTSVLSISVNLRTKTSPPLKDFSMGNIIWFATARFEPENELGLSSIIACLQDSIAEIDAHFVEGLKGDEGSAKMVERLRKLQEEVYSDEDNAEYYCVSSWCNLGFLEVDFGFGKPSRILHGCPDSENPGVAN…	Cytoplasmic	dispersed
LE10611.1	LeBAHD27	1203	400	44.64	6.51	51.26	86.5	-0.084	ATGGCTGCAAGAAACAAAGTCATCATTCTGGAAACTTTCAAAGTTGTACCATCTCCAGGCACAACCACTGAATTATCCACCCCCCTCACTTGTTCTGATATGCTATGGCTCGGCATGACCCCGATTCATCGCCTTACGTTCTATCAGCTCCCAGTTTCGAGGACCTCTTTTCTTGATACAATAATTCCAGGTCTTAAGAACTCACTGTCTTTGGCTCTCAAGCATTTTCCATCTCCTGCTGGAAACTTGATCATCCATTCTGACTCGGCGAGGCCTGGAATCAGATATATGGATGGGGATTCAGTTCCATTCGCTGTTGCTGAGTCGAGTTTTCTTGATTTTGAGTATCTTGTTGGTAATCAGCCAAGGATTTGCAGTCAGTTTTACCCCCTTGTGCCT…	MAARNKVIILETFKVVPSPGTTTELSTPLTCSDMLWLGMTPIHRLTFYQLPVSRTSFLDTIIPGLKNSLSLALKHFPSPAGNLIIHSDSARPGIRYMDGDSVPFAVAESSFLDFEYLVGNQPRICSQFYPLVPELPKSIESSGWKMFPLISFQVTLFPGQGFCIGITHNHVLGDGTSIKRYGCYAGSIIQEETDRVRTTFVISLEDIQKLKKHVSDRRSLKHLSTFTVVCGYAWSCLIKSSNATMVNTIDEEEQQYFIFMADCRGRTDPVIPPNYFGNCLAQFQMSATNKELSGDEGLVTATKLIGETIHQRLQYKGGVLKGIETFLADLEEVKDMSRLLIIAGSPRQNHYDMDFGWGKPRKVEITSIDAMESVSLSGTRDDGGGIEISLFCPRKRWMFC	Cytoplasmic	dispersed
LE10885.1	LeBAHD28	1077	358	39.2963	8.75	42.56	94.94	0.096	ATGTCAAGCTCTGTTCATGTTAAAGAAGCAATCTTGATCACCCCTTCAGACCAAACTCCATCAACTATTCTCCCCCTTTCTTCATTAGATTCCCAATTATTTCTCCGGTTTACTATCGAATACTTGCTCGTTTATAAACCCGTACCCGGTTTAAAGAAACCGGGTCTCATCGAGCGGATAAAATCCGCTCTGGGACAAGCCTTGGTACTATATTATCCGTTAGCGGGACGGGTCAGGTCGAGAAATGACGGGTCGGGTCTAGAGGTATTTTGTGGATCACAAGGTGCTTTATTTATTGAAGCGGAAGTTTCGGAGCGTACATTGTCCGAAGAGTTTGAGAAAGCTCCTAGGTTTGGAACATCTTGGAGGAAGTTTTTGTCTGTCTACGTGGCAGATGTT…	MSSSVHVKEAILITPSDQTPSTILPLSSLDSQLFLRFTIEYLLVYKPVPGLKKPGLIERIKSALGQALVLYYPLAGRVRSRNDGSGLEVFCGSQGALFIEAEVSERTLSEEFEKAPRFGTSWRKFLSVYVADVLKGAPPVVVQLTWLSDGGATLCVGFNHCLIDGIGKGMWTHWVEANASLGSPSYESNPMVRAPANLLSHPEFNRVRIFVGSLLGLFRRILGRPRLYSLGEISTFVSGQASVPSFYYGNAFVLGCGANKCKRFDRKRTRTFEVIESVSSNQVCPDSVGVLIVSQWSWLGLDKVDFGMGNPTYVAPVCTDKYCIFSPVPNQLDAIKVNVAIPSCAVDQYLNHVRNPCT	Cytoplasmic	dispersed
LE11016.1	LeBAHD29	1290	429	47.4902	6.13	42.16	42.16	42.16	ATGAAGATTGAAGTGAGAGAATCCACCCTGGTAAAGCCAGCTGAAGAGACTCCAAGACGGAGTCTCTGGAATTCCAACGTGGATCTTGTCGTCCCGAATTTCCACACGCCTAGTGTGTACTTTTACAAGCCGACAGGATCCATGAATTTCTTCGATTCGAAGGTACTAAAAACGGCACTAAGCCGAGCCTTAGTGCCGTTTTATCCCATGGGAGGGAGATTAAAGAGAGATGAAGATGGTCGTATCGAAATTGATTGTCAAGGACAAGGAGTGTTGTTTGTGGAGGCAGTTTCTGATGGAGTTGTTGATGATTTTGGTGACTTTGCACCAACTTTAGAACTTAGGAATCTTATTCCTTCGATTGATTATTCTAAAGGAATTGAATCTTATCCTCTCCTA…	MKIEVRESTLVKPAEETPRRSLWNSNVDLVVPNFHTPSVYFYKPTGSMNFFDSKVLKTALSRALVPFYPMGGRLKRDEDGRIEIDCQGQGVLFVEAVSDGVVDDFGDFAPTLELRNLIPSIDYSKGIESYPLLVLQVTHFKCGGVSLGVGMQHHVADGASGLHFINTWADMARGLDLTLPPFIDRTLLRARDPPLPQFEHIEYQPPPSMKDSSVSVPDSSVNIFKLTRDQINALKAKSKENGNTISYSSYEMLAGHVWRSTCMARGLTEDQGTKLYIATDGRSRLQPALPPGYFGNVIFTTTPMASAGDLQSKPVWFAASRIHDALGRMDNDYLRSALDYLELQPDLKALVRGAHTFKCPNLGITSWARLPIHDADFGWGRPIFMGPGGIAYEGLSFIL…	Cytoplasmic	dispersed
LE11336.1	LeBAHD30	1323	440	49.7477	5.47	32.94	85.73	-0.226	ATGAAGTTGACAATTGAAAACTCAAGAATCATTAAACCTTACTATGAACCAAATACTACCCCACCTTCAATGAAAGATCATATCCCACTTACTGTTTTTGATAAGGCGAATTACGACACTCAAGTTGGTGTTGTATTCGCTTATCATCCTCCAACTCCGCCAAATGCAGCCATAGAGCTTGGCCTTCGTAAGGCATTGTCTATTTTTAGACCATTTGCAGGAAGGTTTGGCAAAGACAAAGATGGTGAAAAAATAATTCTTCTCAATGATGAAGGTGTCAAATTCATCGAGGCCTCGGTGGATGCCCCGTTGGACGAAACGACGACGTTAGAGCCATTCTCACCTACTTTGGAGATGCTTCATCCAAGCACAAAAGATGATGTTGATGAATTGGCTCAA…	MKLTIENSRIIKPYYEPNTTPPSMKDHIPLTVFDKANYDTQVGVVFAYHPPTPPNAAIELGLRKALSIFRPFAGRFGKDKDGEKIILLNDEGVKFIEASVDAPLDETTTLEPFSPTLEMLHPSTKDDVDELAQVQLTRFSCGSLLVGWVSHHLVADAQSGSYFLAAWGQSARGVEISQIPLIDRNNLFAPREVPQFDQFEHRGVEYMDKSLKHDPSTYSALADQILVHKVRYPKEFIAKLKSNASSQLGDENRPYSTFESLVSHVWRTITKARGLDEDVTTYVKISVNGRMRIKPNIPNYFGNLVLWALPTSTVKDLINEPISYAAKLIHDSLAKMNDEYFASFIDFANYKVKEEELIPTVDIKKRVYTPNVIVDSWLKFPFYDLDFGTGFPFAFTPAN…	Cytoplasmic	dispersed
LE11361.1	LeBAHD31	1371	456	51.0719	8.14	34.43	83.82	-0.292	ATGGTTGAGAAGAACACTGCTATTCCTTCACCAGTTGTGAAAGTTCAACACATTGTAAAACCAGCTGAGCCAACACCTAATCATCCCATGTACTTAACCGGCTGCGACCAACTCCAGGCAATCACACATGCCCCAACTGTATACTTCTACCGCCACACTCCCACCACTCTCTCTGAAGCAGCCCAAAAAATAAAGGAATCGCTGAGCAAAGCTTTAGTGGTTTTCTACCCTATTGCTGGTCGTATAAAGCTGGTTGAAAAAGGTCGCGTGGAGCTTTACTGCAACGGAGAAGGTGCTCTTCTTGTGGAGGCAGAGTCCGAAGCCACCATCGAACAATACGGTAGCTTCATGCCGACTCCAGAACTCCGCCAATTGATTCCTACTATTGATCTGATGGCG…	MVEKNTAIPSPVVKVQHIVKPAEPTPNHPMYLTGCDQLQAITHAPTVYFYRHTPTTLSEAAQKIKESLSKALVVFYPIAGRIKLVEKGRVELYCNGEGALLVEAESEATIEQYGSFMPTPELRQLIPTIDLMAGTLTEVPLLICQVTKFKCGGICVGMGICHSIGDGQSCLHFIAEWSKICRGESETVTSMPYLDRGILKKVETLAEQKFHHPEFDQPPLLIGKSDNIEERKKPTTVSKIKITKEQVEKLKNRANENRTVDDARGFSRYEALSGHIWRTACKARGLPDEQLSRVEVAADIRSRLKPKLPEKYFGNTIIRVWAFSKVGDLLNKPLSYAASKLRERTENISDEYIKSYLSVLKNVPDASKYRNFHTVGCTMGAFNGNPNLECTSWISLPMF…	Cytoplasmic	WGD/segmental
LE11478.1	LeBAHD32	1164	387	42.6796	8.71	42.42	77.34	-0.268	ATGGCATCTGCAACTACAAGGCTTCTACAGCTCTCAAGAGAAGTAATTAAACCATCTACTCCAACACCTCTTGCACTCAAAACTTACAAGCTCTCTCGGTTCGAGCAAGCATTTAATCACAACTACATGCCCCTGGCCGTTTTCTATGACAAAAACTCGATTCTCTGTGATGGCCAAATCTCTCCGGTTCTTTATAGTTCCCAATCAAAAACTCTATCGTTGTATTACCCTTTTGCAGGAACTTTGGAAGGGGGTGGAAACTCTGTCTATTGCAATGATAGAGGCGCTACATTGGTTGAAGCAGAGATCAAGTGTCCTATGAATAGAATCTTGAATAACAAAGATGTAAGTGCGCAAAATGTTGTCTACCCAAGTGGAATACCATGGAGCAGCAGTTTC…	MASATTRLLQLSREVIKPSTPTPLALKTYKLSRFEQAFNHNYMPLAVFYDKNSILCDGQISPVLYSSQSKTLSLYYPFAGTLEGGGNSVYCNDRGATLVEAEIKCPMNRILNNKDVSAQNVVYPSGIPWSSSFYNDSLLVIQLSHFHCGGKAVSVCLSHKIADGASLCNFIKHWASVARQSGDEKGSDFNGASLFPPTNCQPLVPPGGESKRGTTKSFVFDDSKIKQLKERAIKESGVESPTRIEVVSSLIYRNAIISSTFKPSVIIHVENLHSLTKPRVPRAIGCFNPVFHISTDEEEDISFGKLVKECRTGKGNMYKKFNQMKTEESFQAVETSFREACAMTSQGRDDIKHYDFYNCSSLCNNGLAQVDFGWGKPVRASLGASLI	Cytoplasmic	dispersed
LE11565.1	LeBAHD33	1320	439	49.5566	6.47	30.53	88.56	-0.23	ATGAATACTGAAATAAAAATTAATAGTTCAAGAACCATTAGGCCTTTCTATGAAGGGAATAATCCACCTTCAAACAAAGACTACATTCCCCTCAATGTTTTTGATAAAGTCAATTATGATACTCTTGTAGCTCTGTTGTTCGCCTATCATCCCCCAACTCCACCAAATTCAACATTAGAAGTCGGCCTTCGGAAGGCATTATCAGTGTATAGGCCATGGGCTGGAAGATTAAGCAAAGATGAAAAAGGCAATCAAATCATTCTTATTAACGACAATGGTATCAAGTTCATCGAGGCATTAGTTGATGGCGCGTTAGATGAAACTGTGTCGTTTACTCCCTCGCCATCTATAACGAAACTTCATCCATCCACACAAGGGGTGGTGGATGAATTGTTGCAA…	MNTEIKINSSRTIRPFYEGNNPPSNKDYIPLNVFDKVNYDTLVALLFAYHPPTPPNSTLEVGLRKALSVYRPWAGRLSKDEKGNQIILINDNGIKFIEALVDGALDETVSFTPSPSITKLHPSTQGVVDELLQIQLTRFKCGSLVIGLAGHHLVADGLSASNFLVAWGQATRGVDINPLPFLDHTIFTPREPPQFDQFKHRGVEYMNRKNKHFPLKNHVNQDEIDACKVCFDKTFIARLKAEASSRIDSDKRPYSTFESLLAHVWKTITKARGLSDNETTHVKISVNGRMRVTPKVPNYFGNLVLWAFPTSKSKDLITEPISYAAKIVHDSVAKVNDDYFRSFIDFASYKVEEEDLIPTADVNKHVLCPNVNVDSWLRFQFYDLDFGTGCPFAFMPSYI…	Cytoplasmic	dispersed
LE12137.1	LeBAHD34	1299	432	48.0551	6.22	36.51	93.66	-0.136	ATGGACACTTCTAGTATTAGAATTGAATTAGTTTCGGAAAAATTGATCACACCCTCATCCCCAACACCAGAACATCTTAGACATTACAAACTTTCATTTCTTGATCAGTTGGTCACTACCAAATATATTCCTGTTACTCTATTTTATACAAACACCTCAATATCTTCATCGGAGAAATTATCTTCTATACTTGAGGAATCCTTATCAAAATTGTTGTCATTTTATTATCCCTATGCCGGAAAGATAGTTGATAATATTTATGTGGATTGTAATGACAGAGGAGCCCTTTTTAAGGAAGTCCGCATTAAAACTCCAATGTGTGAAACACTGGCTAATGAGTTTTCTAATACCCAGGAGCTCCCTGGAAGTGGGTTTTGTTGCAAGGAGCCAAGTGCGGAA…	MDTSSIRIELVSEKLITPSSPTPEHLRHYKLSFLDQLVTTKYIPVTLFYTNTSISSSEKLSSILEESLSKLLSFYYPYAGKIVDNIYVDCNDRGALFKEVRIKTPMCETLANEFSNTQELPGSGFCCKEPSAEGPLAVVILSHFECGGIAITLALTHKLGDGYTTCKFYSDWAQLARTSITNNPPLLTGSSLLQPKDDPFTPNLYDMGNNHHLSFIRLRFNPENIKLLKDIASSKSDVNDPTSFEVVAALVNKCATIAGRSNIPSSSSSLFDPFTIYIPMNLRKLIDPAVENLVGNFLSFVLVDVSSEDELELPKLVSKIRKEKLKHMEKYQGKNNVEILGEIKEEARKFPMDSKLRLATSFSAVKLYDIDFGWGRPARVTLEAIRSNNYFVMLSAPDK…	Cytoplasmic	WGD/segmental
LE14354.1	LeBAHD35	1380	459	51.9454	6.31	44.54	85.64	-0.221	ATGAACAAAACTTCAACGGTCCAACACATATCGGAATGCTTCATTAAGCCTAAACATATCCCTGAAGAATCAAAACAACCTGTGTATCTAGCAACATGGGACTTAGCTATGCCTTGCGTACACTACATTCAAAAAGGCCTTTTATTCAAAAAACCACCCTCATTTGATGAACAAAACCAACTCCCTCATTTCCTAGACAAGCTCAAAGAATCCCTCTCCCTCACTCTCATCCATTTCTACCCTTTAGCCGGTCGCCTGGCCACGCTAAAACAAGAAGATCCACCTCTATACTCCATGATCGTCGATTGCAATAATAGCCCTGGGGCGAGGTTCATCCAAGCATATGCCAACTTCACCATTTCGGATATCCTCTCACCAACCGATGTCCCGGTTGACATT…	MNKTSTVQHISECFIKPKHIPEESKQPVYLATWDLAMPCVHYIQKGLLFKKPPSFDEQNQLPHFLDKLKESLSLTLIHFYPLAGRLATLKQEDPPLYSMIVDCNNSPGARFIQAYANFTISDILSPTDVPVDIVQAFFDHDRAINHDGHGQSLLSIQLNELIDGIFIGCSLNHMIGDGTSYWHFFNSWSEIFKANEIGKDVTTHGSISRPPIHKRWFPQGYGPILSLPYTHHDQFIIRHESPILRERFFHFSNESLAKLKAKANVESGTTKISSLQALSALIWRCVTRVRRFPPSQVTSCRMAINNRTRLNPPLHPDYFGNCIQTVKGTATANELLVEHNNLGWPALLLHEAILNHKDHAVREIVDAWVQNPFIYQLGQFFDPCSIMMGSSPRFDMYGN…	Cytoplasmic	WGD/segmental
LE14881.1	LeBAHD36	1368	455	51.3181	6.06	32.39	79.23	-0.19	ATGTCTCCAAGAAGCAAAGTAATACTTCTTGAGAAAAGCCAAGTTGCACCACCTCCTAATACATTGTTTGAATTGTCCCATGATCTTACATTTTCAGACATGATGTTTATTGGATGCATCCCTAATCAGCGTCTTATATTCTATAATAACCATGTTCAAAAGGACTACTTCATTGAAACTATAATCCCAAACCTCAAAAAATCACTATCTCATGCACTCATGTATTTTCCATCACTTGCTGGTAATTGTATCATTCCTACAGACTCAAATAAGCCCGAGATTCGATATGTCGAGGGCAACTCTGTTTCGTTTGTCGTTGCTGAGTCTAATTTTCTTGATTTCGATGATATTGTAAGCGATGAAGCTCAACTCTGCAGTGGATTTTATCCATATTTACCT…	MSPRSKVILLEKSQVAPPPNTLFELSHDLTFSDMMFIGCIPNQRLIFYNNHVQKDYFIETIIPNLKKSLSHALMYFPSLAGNCIIPTDSNKPEIRYVEGNSVSFVVAESNFLDFDDIVSDEAQLCSGFYPYLPRLSTGGGGKFPILAVKVTLFPETGFCIGVECQHVAADGCAFYAFMKKWAMLSKFGECESSNGYELLPIYDRVVVRDHTKELDDLFLNNSRNTLGKKGIEVIKTPGPKPDQVRSTFVIPMDDVQRLKNYAPKQRLSQKPMSTFTVVCAYIWTCMVKANNVTNGKPDAEETEHFCCPFDFRGRVEPPIPSNYFGNCIVHCATFAKNGELSGEEGFLVAVERIREAVEKRCQGVFKGLERMIDKYGDINLDRMLWFAGSERLDYYKMDF…	Cytoplasmic	dispersed
LE15166.1	LeBAHD37	1407	468	52.1653	5.23	37.77	84.72	-0.138	ATGGCTCCCATAAACCAAGTAACAGTGCTGGAATCTTGCTTTGCTGCACCACCACCAAATACAGTGTCTGAGATGTCTCATCCTTTATCCTATTCAGACATGGTGTGGATTGGATTTTCCCCTGTCCAACGCCTTCTTTTCTATCAAATTCCTGTTTCTAGGAGCAATTTTATTGATACCATTATTCCACAAATCAAGAAATCTGTATCCCTTGCTCTCAAGTATTTTCCAACCCTTGCAGGGAACTTGATCATTTATTCAGGGCATTCCAGGAAGCCTGACATTCGTTTCTCCGTCGGAGATTCGATTTCGTTGGTATTTGCTGAGTCTAGTTTTGATGATTTTGAGTTTCTTGTGAGTAATCAGATCAGGAACTGTAATGAATTTTACCCACTGGTT…	MAPINQVTVLESCFAAPPPNTVSEMSHPLSYSDMVWIGFSPVQRLLFYQIPVSRSNFIDTIIPQIKKSVSLALKYFPTLAGNLIIYSGHSRKPDIRFSVGDSISLVFAESSFDDFEFLVSNQIRNCNEFYPLVPQVPKSTKSGGERLVPLLALQVTLFPGNGICIGIANQHVAGDGSSMLSFVKAWAMICKLGEDFEESKGVEFSPTYDRGVMTQHTKKLDDIVWEQLASNKSDEKDLVAFELNRRQDHDKVRATFVVGLEEVKRLKRLVSDQHGSSSIKHLSTFTVICGYVWSCMVKADNAVEELEENEKDFFVCAADFRGRTDPPIPTNYFGNCLVMCSTVVESRELINGENAFVRGAEVIGEAIHKRFENEGGIFHGLENMHEEFAAINWSRLLSI…	Cytoplasmic	dispersed
LE15327.1	LeBAHD38	1098	365	40.1197	5.56	36.78	89.26	-0.13	ATGGGAGGAAGATTGAAGAGAGATGAAGATGGTAGGATTGAGATTGATTGTCAAGGACAAGGGGTGTTGTTTGTGGAAGCTGTTTCAGATGGAGTTGTTGATGATTTTGGTGATTTTGCACCAACGTTGGAACTCAGAAGTCTTATTCCTGCAGTTGATTATTCCAAGGGGATTGAAACGTATCCCCTCCTCGTCTTGCAGGTGACACATTTCAAGTGTGGCGGAGTCTCACTCGGAGTTGGTATGCAACACCATGTAGCAGATGGAGCTTCCGGTCTGCATTTCATCAACACATGGTCCGATATGGCTCGAGGCCTAGACATCACAATCCCTCCTTTCATAGACCGGACATTGTTACGTGCTCGTGATCTACCCCTCCCACAATTTGAGCACATTGAG…	MGGRLKRDEDGRIEIDCQGQGVLFVEAVSDGVVDDFGDFAPTLELRSLIPAVDYSKGIETYPLLVLQVTHFKCGGVSLGVGMQHHVADGASGLHFINTWSDMARGLDITIPPFIDRTLLRARDLPLPQFEHIEYQPPPSLKDCPLSSDNSVVPDSSVNIFKLTRDQINALKAKSKENGNTISYSSYEMLAGHVWRSTCIARGLTDDQGTKLYIATDGRSRLQPALPPGYFGNVIFTTTPMAFAGDLQSKPVWFAASRIHDALARMDNDYLRSALDYLELQPDLKALVRGAHTFKCPNLGITSWSRLPTHDADFGWGRPIFMGPGGIAYEGLSFILPSATNDGSLSVAISLQTEHMKVFQKLLYDI	Cytoplasmic	dispersed
LE15787.1	LeBAHD39	1254	417	46.8	6.67	34.62	77.55	-0.154	ATGTCCCATAATCTTACATTTGGGGACATGATGTTCATAGGTTTCCCCCCTATCTACTTCATTGATACTATAATCCCCAAGTTCAAGAATTCTTTATCTCATGCACTCAAGTATTTTCCAACTCTTGCTGGTAACTGTATCGTTCCTTGTGATTTAAGTAAGCCTAGGATTCAATTTGTTGAAGGCAACTCGGTTTCGTTAGTCTTCGCTGAGTGTAATGTACTTGATTTTGATTATCTTGGAAGTAGCCAGTCTAGAATTTGCAGTGAGTTTTATCCACTTTTACCTCGTTTATCGCCTGAATCCATGGATTCGGGCGGAGCAAGAAAATTCCCGGTTCTTGCTGTACAGGTGACTGTATTTCCAGGAACCGGATTTTGTATTGGGATTGAATATCAA…	MSHNLTFGDMMFIGFPPIYFIDTIIPKFKNSLSHALKYFPTLAGNCIVPCDLSKPRIQFVEGNSVSLVFAECNVLDFDYLGSSQSRICSEFYPLLPRLSPESMDSGGARKFPVLAVQVTVFPGTGFCIGIEYQHLAADGCAMYGFMKVWAMISKLGEAEPSNNCNNFLLVYDRGVIIDHTKELDDFFWNHLRNTYSEKEMVGIKFPKPHPDKVLSTFVITSDDVQRLENYVSNRRSSQKRLSTVMIVCGYVWTCLVKQNNVTMNNCPFDFRGRVEPPVPSNYFGNCLVKCATTAKNGELSGDDGFLIAVERIGEAIEKRCQEVFEGHKKMFDEYSEKNGGRTFSVAGSPRLDYYKKDFGWGKSRKVEIISIDLTGAICFNGSRDGSGVAEIGVGLQREK…	Cytoplasmic	dispersed
LE16533.1	LeBAHD40	1308	435	49.3026	5.25	43.68	84.23	-0.181	ATGGCAACATGCATCGAAATAACATCAAAAGAGATGATCAAACCATCATCTCCAACACCACCTCATCTCAGAAATCACAAGCTTTTCTTGATGGACCAAACAATGCCACGATGTTACATTTCACTCATTTTCTTCTTCCAATATGATGACGATTCATCAATTTCTGAAAAATCTCAACAATTCAAAGAATCTTTATCAAGGACCCTAACTTTATTCTACCCTTTAGCCGGAAGAATCAGAAGAAATAACCTATCTGTTGACTGCAATGATGAAGGGGTGGAAGTTGTTCATGCTTTTGTGCATACTCAACTAGCAAATGTACTCAAAGAACCCAAAATGGATGAGTTAAAGAATTTGGTTCCTGAACAAGCCCAAGAAATAGGATGTGATATCCCACTT…	MATCIEITSKEMIKPSSPTPPHLRNHKLFLMDQTMPRCYISLIFFFQYDDDSSISEKSQQFKESLSRTLTLFYPLAGRIRRNNLSVDCNDEGVEVVHAFVHTQLANVLKEPKMDELKNLVPEQAQEIGCDIPLAMQINFFDCGGIAIGVCMSHEVADVKSLAIFMHAWAATCRGGEEIAPPVYGAAPYPPLDLSKTSFTTDLNLSNKEKLTAKRIVFEKEKLDKLKEIASRVELKNPSRVEVVSASIWKYFIGQSKNQGNMFCSYHAIDLRPRMSKPITQNAFGNIVSSVVVAMLMPGDDKSFSNLVGKYKEAVKNVDGDFYLRNAEKGDYQEILDGLEKFVELVTKEGVEMFYFSSWRFPWYELNFGWGKPIYVCPGVYPLKNVVILMSSRCGEGVEA…	Cytoplasmic	dispersed
LE16781.1	LeBAHD41	1275	424	48.4799	6.68	43.01	83.92	-0.169	ATGAACATCGAAATTCTGAGTAGGGAAACAATTAAACCCTCAATACCCACTAATGATGTTCGCAAAACTTGGAAAATCTCACTGTTAGACCAATTCTCTCCAGCATTATATGTCCCTGTCCTTTTCTTCTATAACTCAAAACTAAGCAACCCCATCATCTCTTCACCAGTTTTAGACCTCCTAAAAAAATCACTTTCCGAAACCTTAACTATCTACTACCCTCTTGCAGAAGCTCAAACAAATTGGTCCTTAGAAAAATTTCTCGAAAAACCGGACCTAACATTCTTGAACAATTTCCTCCCATGCAATGGGAACTGCCTAGAGAAATCTGGGAGTTCTCAAACTTTAGCCGCTTTCCAAACAACCAAGTTTAGATGTGGTGGCATTGTGATTGGAGCT…	MNIEILSRETIKPSIPTNDVRKTWKISLLDQFSPALYVPVLFFYNSKLSNPIISSPVLDLLKKSLSETLTIYYPLAEAQTNWSLEKFLEKPDLTFLNNFLPCNGNCLEKSGSSQTLAAFQTTKFRCGGIVIGACILHKVVDAVSISGFMSSWAKITGGSRDQVIYPDFSTVSTIFPPRNSMPNDFLMNFENFYFKGSKFNKMKRYVFDNKSIKALQAKSSSQMVPNPTRIEALTAFICKHVMKSYRTGKSKVLMVTHAVNLRHRLEQMLKSNSFGNIIWLAYGFNDAKEYKIDLTDVAEMTREMFDSLRTENLEGIDSNDMFDALSEVLGSLSKINEQLKILRFTSWCNLGFYKVDFGWGTPIWVAYMGDMVGFRSKQHFLLLESGQKSEMELWMSCEE…	Cytoplasmic	dispersed
LE17416.1	LeBAHD42	1356	451	50.3642	6.21	37.85	95.5	-0.055	ATGGAAGTCGAAGTCATCTCCAAGGATTATATTAAACCAATTTCACCAACTCCTCATCATCTCAAAACTCACCAACTTTCGGTTCTTGATCAATTGAATTCCCATGCATACATTCCCTATCTATTTTTTTTTTTCTACCAAAACAAAATGGACACAAACAATGACATCCCACAAAAACTACTTCATTTGAAACAAGGATTGTCACAAACTTTGACACGTTTTTACCCACTAGCAGGAGAAATCAAAGAAAACCATCAAGAAATTGATTGTAATGATAATGGAGTCTATTATGTTGAAACTCAAGTGAACATTCAAATTCTTGATCTTCTAAAAAACCCTGAAACAAAATTACTTCACAAACTACTAGCTTATAATCCAAGTGACACAATCCTACTCCGA…	MEVEVISKDYIKPISPTPHHLKTHQLSVLDQLNSHAYIPYLFFFFYQNKMDTNNDIPQKLLHLKQGLSQTLTRFYPLAGEIKENHQEIDCNDNGVYYVETQVNIQILDLLKNPETKLLHKLLAYNPSDTILLRKTCITMVQVNIFSCGGLVIGLYTSHKMVDGFSATLFWKSWAAEAKGISYKEFPKFDTHEMFPLNSTLPKYASLVMWPTLMGKCKCVARRFVFESSAISALKKEATVCSTVLKKHPSKVVVVVGFIWKRLMAASKSRSGVHKPSVLTISVNLRGKTSPPSFNSIGNMLWFAVARYEPESTNKNIELSSVAGCLQDAISEIDINLVEELKGDKGLVNVMKHMENLKSAYSENDEEVDYVVASSLCKAGLYDIDFGWGEPTWLCHGGVD…	Cytoplasmic	WGD/segmental
LE18433.1	LeBAHD43	1392	463	51.6863	6.16	38.06	83.13	-0.184	ATGGGTTCAAGAAACAAGGTAACAATCCTGGAGAGTTTCGAGGCCGGACCCCCTCCTGGCTCCGTCCCTGATTTATCGATCCCTCTCACTTGTTCCGATATGTCCTGGATCGGACTTTCGCCCGTCCAGCGTCTCATTTTCTACCACCACCCCATTTCAACCACCTTCTTTCTCGATGCTATAATTCCAGGCCTGAAGAACTCACTGTCGTCAGCCCTGAAACATTTTCCATCACTTGCTGGTAACTTAATCATCCCTTCAGACTCTACTAAACCCCTTATCAAATATGCTGATGGGGACTCGGTTCCATTCCTCGTTGTTGAATCCGATTTTCATGATTTTGAGTATCTCACTGGTAACCAGCCAAGAATTTGCAGTGAATTCTACCCACTTATTCCT…	MGSRNKVTILESFEAGPPPGSVPDLSIPLTCSDMSWIGLSPVQRLIFYHHPISTTFFLDAIIPGLKNSLSSALKHFPSLAGNLIIPSDSTKPLIKYADGDSVPFLVVESDFHDFEYLTGNQPRICSEFYPLIPQLTKSTESSGSKMYPLVALQVTLFPGEGFCIGMTVNHVLGDGNSIYSFLKMWTTVSKFGEDEATKSNEFPPIYDREVMKVHTKELDSSFWRNSKETKLKTDMGITGKFKFCPEDDDKVRTTLVISLEDIQKLKKHVSDRHPSIKHLSTFAVLCAYVWTCLIKSRNVTIDEVEDEEEFIFAADCRGRTDPLIPINYFGNCTVGCLVRAKSVELCGDGGFFIATELIGDIIQKLLEFNGVHNALEKRFRKKAEFKDLNKLFSVAGSPR…	Cytoplasmic	WGD/segmental
LE18460.1	LeBAHD44	1356	451	50.4382	6.57	53.47	93.35	-0.109	ATGTCATCCTCTGGAACATCTTCTTTAAAATTCAGAGTTACTAGGAAAAACATAGAGCTAATTGGCCCAGCAAAACCAACACCCTATGAATGCAAACTACTCTCTGACATAGATGATCAACAAAGTCTTCGGTTTCACGTCCCCGTTATTCAGTTTTACGGGTCTTCCCCTTCAATGGAAGGGAAAGACCCTGTTAAAGTCATCAAGGAGTCGCTCGCAAAGGCGTTAGATTTCTACTACCCGCTTGCAGGGCGACTCAGGGAGCTTCCTGGAAGGAAGGTAATGGTGGAGTGTACAGGTGAGGGTGTGTTGTTCATTGAAGCTGATGCTGATGTTAAGCTTGAGGACTTTGGGGAAGATGATCTTCATCCTCCATCTATTCCTTGTTTGGATAAGTTG…	MSSSGTSSLKFRVTRKNIELIGPAKPTPYECKLLSDIDDQQSLRFHVPVIQFYGSSPSMEGKDPVKVIKESLAKALDFYYPLAGRLRELPGRKVMVECTGEGVLFIEADADVKLEDFGEDDLHPPSIPCLDKLLYDVPGSSGILNSPLLLIQVTRLACGGFILGMRFNHTMSDGIGLQQFMIAISEIAKGLTSPSILPVWQRELFSARHPPQITHVHHEYDHIPDTNNIIQQNKLIKRSFFFGPEEISILRNLVMMESQNKYSSFDLIAACVWRCRTIALQYDPNEEVRFLCVINARGRIHPPLVPAGYYGNTFVYPTGLSTAGELGENDLAYAVDIISRIKSQVTKEYIQSVADFMVLKGRPPFSYARTYMVSDSTKTGFENVDFGWGKPVYGGVAEA…	Cytoplasmic	WGD/segmental
LE19155.1	LeBAHD45	1332	443	50	5.61	29.43	85.58	-0.238	ATGGCTGTCAAGATTGATAGTTCAAAAATCATTAAGCCTTTCTATGAAGAAACCAATAATCCACCCTCTACCAAAGACTATTTACCTCTTACTGTTTTTGATATAGTCAATTACAATACTCAAGTAGCCGTATTATTTGCATATCGTCCGCCTACTCCACCAAATGAAGAACTAGAACTTGGCCTTGGGAAAGCCTTATCAATCTACCGCCCGTGGGCGGGAAGATTAGGCGAAGATGAAAAAGGCGAACAAATCATTCGTCTCAACGATGAAGGTGTCAAATTCAACGTGGCCTCGGTTGAGGCCTCGTTGGATGAAACAGTATCCTTCGAACCCTCGCCATCTTTGAGGAATTTCCATGCCCCTACACAAGGAGCAGAGGAATTAGTCCAAGTTCAA…	MAVKIDSSKIIKPFYEETNNPPSTKDYLPLTVFDIVNYNTQVAVLFAYRPPTPPNEELELGLGKALSIYRPWAGRLGEDEKGEQIIRLNDEGVKFNVASVEASLDETVSFEPSPSLRNFHAPTQGAEELVQVQLTRFSCGSLIVGFVAHHFIGDGQATSNFLVAWGRATRGVAIHPMPFLDRSIFTPREPPLFDQFEHRGVEYMKKKAKIHSSIKSSISGNQDEIEVFKVRYTRDFLAKIKAEASSQKLKVDGDNRPYSTFESLLAHAWRTITKARGLDEDEKTHVRISVNGRMRLTPNVPNYFGNLVLWAFPTSKSKDLIEEPLAHAAKVIHESVAKINDDYFKSFIDFASFKVKEEELVPTADVTKPVLCPNVNVDSWLRFEFCDLDFGTGCPFAFV…	Cytoplasmic	dispersed
LE19854.1	LeBAHD46	1194	397	43.7714	5.72	39.01	77.63	-0.248	ATGGCATTTTTCTACCCCAAGAATACTAACAATTCAATACCCAATTCCCAAATATCTCAGCTTATTCAAGAATCTTTATCAAAGGCTTTGTCCACTTATTATCCTTTTGCTGGGATCTTGAAAGGAGATGATTGTGTTTCTTGCACTGACGAAGGAGCAACATTTGTGGAAACAGAGATAACTGAGTGTTCCCTGTCTCAAATTCTCAACAATCCAAACGTAAGTGTGCAAAATGTTTTGTACCCAAAAGGCATACCTTGGAGCTCTAGCTATGAAGATCATACTTTGTTGTATGCTCAACTCAACCATTTTAAATGTGGTGGTAAAGCTCTTGGCGTATCTTTATCACATAAAATCGCTGACGGATGTACAATGGCACACTTTATTCGTCACTGGGCT…	MAFFYPKNTNNSIPNSQISQLIQESLSKALSTYYPFAGILKGDDCVSCTDEGATFVETEITECSLSQILNNPNVSVQNVLYPKGIPWSSSYEDHTLLYAQLNHFKCGGKALGVSLSHKIADGCTMAHFIRHWAAVARQSGDDSDDLRPILNGDSIFPPIKDCDPPPQPEQKGERVISKRFVFDQSNIKKLKAIGSTESGVKNPTRVEVVTALVYKAAMAASMEFSRKFEPSAVTHISNLRSLVNPSMPGTTVENASMFYSIATVDEGDIKFGTLIDQLRKSKEKMIQNCRVLENGNHFSATIKSFQEVATLAGGSQDFDIYAFSSICNFGLHQVDFGWGKPVAMNLAASPQNRFVGLVDDHHGTGIEVAVTLDENFMTIFEKNKELARYTSTWATEY	Cytoplasmic	dispersed
LE19864.1	LeBAHD47	1134	377	42.2703	8.71	27.78	94.38	0.044	ATGAAGATCAAAATATTATCCAGGGAGTTGGTTAAACCATCCTCTCCAACCCCACTTGCACTCAAAGATTTCAAGCTCTCCTTCATAGATGAGAAAATCTCACATTTTTTCATACCCCTCATTTTGTACTACACATACAATGAGAGCTCTGGCATCAAACCATCTGAAATGGATACATGGTTAAAGGCGTCTATGGCAGACGCCTTGACGGATTTTTACCCTCTAGCGGGGAGGATGAAAGGACAGACACTAGTAGATTGCAACGACGAAGGGGTATATTTTTTAGTGTCTGTAGTTGATGGAATGCTGCAAGAACTCATTGAGTATCCGAAAAACGAAGTTTTGGACAATCTTATTCCTTACAAGTCACATGGAAGCACATTGATAGCTAATGAACAA…	MKIKILSRELVKPSSPTPLALKDFKLSFIDEKISHFFIPLILYYTYNESSGIKPSEMDTWLKASMADALTDFYPLAGRMKGQTLVDCNDEGVYFLVSVVDGMLQELIEYPKNEVLDNLIPYKSHGSTLIANEQLAVQVNMFQCGGIAIGFCLSHRIADGSSLWTFIKAWAAKAAGQRKVVSPVFNCASLLPARGTPDFRPNPKCAPVLPSVERLVTKRFYFPASFVGELKNRVIKSSSIMQPSRVEVVFAMIWKCWMVAKGLDKDALSATCVPVNLRGKDVLLDENSFGNLFQMATTLASGETDWIVLVEKLRKTINKFDSNYITRLLAKDGFEIHKKNFTQMRDLISQDIVKVLKCSPWCNFPLYEVDFGWGSLAG	Cytoplasmic	WGD/segmental
LE21155.1	LeBAHD48	1278	425	47.9699	8.42	27.84	92.19	-0.012	ATGAAGATCAAAATATTATCCAGGGAGTTGGTTAAACCATCCTCTCCAACTCCCCTTGCACTCAAAGATTTCAAGCTCTCCTTCATAGATGAGAGAATCCCACATTTTTTCATACCCCTCATTTTGTACTACACATACAATGAGAGCTCTGGCATCAAACCATCTGAAATGGATACATGGTTAAAGGCGTCTATGGCAGAGGCCTTGACGGATTTTTACCCTCTAGCGGGGAGGATGAAAGGACAGACACTCGTAGATTGCAACGACGAAGGGGTATATTTTTTAGTGTCTGTAGTTGATGGAATGCTGCAAGAACTCATTGAGTATCCGAAAAACGAAGTTTTGGACAATCTTATTCCTTACAAGTCACATGGAAGCACATTGATAACTAATGAACAA…	MKIKILSRELVKPSSPTPLALKDFKLSFIDERIPHFFIPLILYYTYNESSGIKPSEMDTWLKASMAEALTDFYPLAGRMKGQTLVDCNDEGVYFLVSVVDGMLQELIEYPKNEVLDNLIPYKSHGSTLITNEQLAVQVNMFQCGGIAIGFCLSHRIADGSSLWTFIKAWAAKAAGQRKVVSPVFNCASLLPARGTPDFRPNPKCAPVLPSVERLVTKRFYFPASFVGELKNRVIKSSSIMQPSRVEVVFAMIWKCWMVAKGLDKDALSATCVPVNLRGKDVILDENSFGNLFQMATTLASGETDWIVLVEKLRKTINKFDNNYITRLLAKDGFEIHKKNFTQMRDLISQDIVKVLKCSPWCNFPLYEVDFGWGKPSWVTSAGFASKDTILMFNSKDSRG…	Cytoplasmic	WGD/segmental
LE21984.1	LeBAHD49	1125	374	41.5	5.28	48.43	92.01	-0.084	ATGTCACACTCATCATCATCTCTGGTTTTCTCAGTGAAAAGAAAACAACCAGAGCTTGTAAGACCATCAAAGCCAACACCTCAAGAGTGTAAGCTCCTCTCTGACATTGATGATCAAGAGGGTCTTAGATTCTTGATTCCAGTAATCCAGTTTTACAAAAATGACCCTTCCTCTATTAGAGGGGGGCAAGATCCTGTGAAAGTTATCAGAGATGCTATTGCTAAGGCTCTTGAAACTTATGGTGGATTGCACTGGAGAGGGGTGTTGTTCATTGAAGCTGAAGCTGATGTGACACTTGAGCAGTTTGGTGATGAACTTCAGCCTCCATTTCCTCTGCTTGAAGAGCTCCTGTATGATGTTCCTGGCTATGGAGAAGTTCTTGGGTGTCCTTTGCTGCAT…	MSHSSSSLVFSVKRKQPELVRPSKPTPQECKLLSDIDDQEGLRFLIPVIQFYKNDPSSIRGGQDPVKVIRDAIAKALETYGGLHWRGVLFIEAEADVTLEQFGDELQPPFPLLEELLYDVPGYGEVLGCPLLHIQVTRLTCGGFIFALRLNHTMSDAAGLVQFMSAVGEIARGATAPYIPPVWQRELLNARNPPRVTCTHHEYDEVPDTKGTIVALDSMVHESFFFGPKEFHISGIDSVLMALSYHFLQPDPSEEVRVLCIVNARTRFNPPLPEGYYGNGFAFLLRYQLQESVDFGWGNPIYGGPAKGGVGAIPGVASFYIPFEKKNGEKGILVPVCLPAPAMERFKWELQLLLGKNEQLENGAEDSLFLRSAL	Cytoplasmic	dispersed
LE22314.1	LeBAHD50	1164	387	43.1778	5.94	30.58	89.12	-0.08	ATGGATTTCTCTTTAACAAGATCAAATGGAAACCTAGTTGCTCCAATACGTCCAACACCTTCAGAAGTTCTTGACCTCTCCTTCATCGATAAATTACCAGTTCTAAGATGTTATGCTAGGACACTTCATGTGTTTAAACATGGACCAAATGCAGCACAAATCATTCGTATGGGTTTGTCCAAGGCACTTGTTCCTTATTACCCTCTTGCTGGAAGGCTAAAAGAAAGCGAAAATGAGCTTCAAATAGACTGCTCGGGCGAAGGCGTTTGGTTCGTTGAGGCATCTGCGGATTGTAAGCTTGATGATGTTGATTACTTTGATGATGCAATGACTATTCCATATGATAAACTCTTGCCAGAGTATCTTCCGGAGGGGACTCGTGTGGATCCGTTGGTGCTC…	MDFSLTRSNGNLVAPIRPTPSEVLDLSFIDKLPVLRCYARTLHVFKHGPNAAQIIRMGLSKALVPYYPLAGRLKESENELQIDCSGEGVWFVEASADCKLDDVDYFDDAMTIPYDKLLPEYLPEGTRVDPLVLVQVTKFECDGFVMGLTFCHSICDGLGAAQFLNAVGSLPKVVKHQQFTIIPFPNMPPPMPDYNLEHAKLDIPQTHINQLKKTFQELTGKTCSTFEVVSAHLWSTRTRAIKFPTQTELKLVFFANCRNIIDKNQPLPKGYYGNCFFPVTITSSSNIISNSSNAEIVKLIQEAKERLPQEFEKWVNGEMGDWGRLGFNQVDYGWGPPTLVVPVQGSSIIPVGIVGTVPYPGKGIRLMTWCVEKAHLNFLMDQASSLS	Cytoplasmic	WGD/segmental
LE22341.1	LeBAHD51	1437	478	53.8066	6.12	45.62	87.09	-0.17	ATGGGGGGTGAAGGAAAAACTAGAGTTTCTAGGAACAAAATGGTAGTAAGAGCATTAACATCTCCACTAAAACAACACCATTATCTGCCCCTCTCCAATCTTGACTTACTTCTGCCACCCGAATATTTCTCCATCTTCTTATGCTACAAAAACCCTTTAAATGAAGGCAATGATTACTATACATTTTCTAATGCCATTACCATTCTTAAGGACGCCCTATCAATTTGTTTAGTATCATTCTATATATTTGCCGGAGAGATGTCACAAAACGACGATGAACCTCATGTTATTTGTAACAATCATGGGGTGGACTTTGTTGAAGCTTTTGCTGATGTGAACTTCAGAGACCTTGATTTTCACAATTCACATCACAGTGTTGATGGAGTACTCATTCCTGAG…	MGGEGKTRVSRNKMVVRALTSPLKQHHYLPLSNLDLLLPPEYFSIFLCYKNPLNEGNDYYTFSNAITILKDALSICLVSFYIFAGEMSQNDDEPHVICNNHGVDFVEAFADVNFRDLDFHNSHHSVDGVLIPERKHGVLAIQVTQLKCGGLVISCTFDHRVSDAYSANMFLLSWVEIAQSKSQSSSSCVPPSFDRSMLSARKPPSFDLSVVNTYVPEITLSPSEDSHSNGMNLSHHQAENAISRIYYMKAGDITRLQSLANISNNKGCDEFRKKTKLEAFSAFLWKLIASWEHASEDKSCKMGIVVDGRGNLSSENEGRLWNLYIGNVLSIPFGEMEIEELKKKPINLVADSIQEFLKPAMSREHFLGLVDYVEAQRPKKLLAKIYATKAIKDEAAVVI…	Cytoplasmic	dispersed
LE22379.1	LeBAHD52	1374	457	51.03	7.6	46.65	81.12	-0.277	ATGAATGCATCAAGAAAACTTTCATACCTTGTAGCCATGAATTCATACAAGATTTTGAGACATTCAATTCATACATCTGCATCAGCAAATGTAGCATCATCACAGAGTGAGTTACTTTCAGAAAAACTCATCAAACCTTCAACTCCAACACCACCCCACCTCAAATCCTACAAACTTTCCCATCTTGATCAGCTCACCACAGGCACATACTCACCTATGGCCATCTTTTACCCGAAAACTTGCTTCACCAGAGACACCAACAACCAAATTTCTCATGTTCTTGAAAAATCATTATCAGAAACTTTGGCTAACTACTATCCTTTTGCTGGAAGATTGGCTGGTAATATAGCAGTAGAGTGCAACGATGGTGGAGCTTCGTTTTCAGAAGTTCGAATCAAT…	MNASRKLSYLVAMNSYKILRHSIHTSASANVASSQSELLSEKLIKPSTPTPPHLKSYKLSHLDQLTTGTYSPMAIFYPKTCFTRDTNNQISHVLEKSLSETLANYYPFAGRLAGNIAVECNDGGASFSEVRINRPMSDIMAKPDAKAEDLLFPSGSRWGYDKQDCLMYIQLSHFECGGKAIGLSTSHKICDGCTFTNFLNDWASITRGLKPDLPHLNGASLLPPVNDLPHSPSLELPKEPVMNKRYLFNADSMSRLKAHVAADSKVKNPSRVEVITALLYKCAMAATTTSSAGIFKPSNMLHVVNLRQVTTPTIPPKTFGNFYYYWDISIANEEQMNISRLVNELRSKKQEFFQRCRGLKPSELSSVALESDEKTKLFAEHDIYLSSSFLGYPWWMDFG…	Cytoplasmic	dispersed
LE22488.1	LeBAHD53	1431	476	53.197	5.54	45.33	87.84	-0.251	ATGGCTGCAAGAAACAAAGTAATCATTCTGGAAACTTTCAAAGTTGTACCATCTCCAGGCACAATCACTGAATTATCCACCCCCCTCACTTGTTCTGATATGCTATGGCTCGGCATCACCCCGATTCATCGCCTTACGTTCTATCAGCTCCCAGTTTCGAGGACCTCTTTTCTTGATACAATAATTCCAGGTCTCAAGAACTCACTGTCTTTGGCTCTCAAGCATTTTCCATCTCCTGCTGGAAACTTGATCATCCATTCTGACTCGACGAGGCCTGGAATCAGATATATGGATGGGGATTCAGTTCCATTCGCTGTTGCTGAGTCGAGTTTTCTTGATTTTGAGTATCTTGTTGGTAATCAGCCAAGGATTTGCAGTCAGTTTTACCCCCTTGTGCCT…	MAARNKVIILETFKVVPSPGTITELSTPLTCSDMLWLGITPIHRLTFYQLPVSRTSFLDTIIPGLKNSLSLALKHFPSPAGNLIIHSDSTRPGIRYMDGDSVPFAVAESSFLDFEYLVGNQPRICSQFYPLVPELPKSIESSGSKMFPLISFQVTLFPGQGFCIGITHNHVLGDGTSMYSFVKAWSMICKSGGNEAAISSELHPIYDREMMKVHTNELDNIFWNDLRNTGFKENDMVATLAQLFREETDRVRTTFVISLEDIQKLKKHVSDRRSLKHLSTFTVVCGYAWSCLIKSSNATMVNTIDEEEQQYFIFMADCRGRTDPVIPPNYFGNCLAQFQMSATNKELSGDEGLVTATKLIGETIHQRLQYKGGVLKGIETFLADLEEVKDMSRLLIIAG…	Cytoplasmic	dispersed
LE24024.1	LeBAHD54	1371	456	50.3528	7.63	26.93	86.34	-0.253	ATGGCGGCTGAGAAGAACACACCAATTCCTCCACCAGTTGTGAAAGTTGAACACATAGTTAAACCAGCTAAGCCAACACCTAACCATGCCATGTACCTAACTTCTTGTGATCAAATCGCCTCCGTAACACATACCCGCACCGTGTATCTCTACGGCCCCACCCCACCACTCTCTCTGAAGCTGCCCAAAAATGAAGGAATCATTAAGAAAAGTTTTGGTGTTTTTTACCCTGTTGCTGGACGTGTAAAATGGGTTGAAAAAGGCAGAGTAGAGCTTTATTGCAATGGTGAAGGTGCTCTTCTTGTTGAAGCTGAGTCTGAAGCCACACTTAAACACTATGGCAACTTCATGCCTACCCCTCAACTCCTCCAGTTGATTCCTACCATTGATATGGTGGCG…	MAAEKNTPIPPPVVKVEHIVKPAKPTPNHAMYLTSCDQIASVTHTRTVYLYGPTPPLSLKLPKNEGIIKKSFGVFYPVAGRVKWVEKGRVELYCNGEGALLVEAESEATLKHYGNFMPTPQLLQLIPTIDMVATPISEVPLLVCQVTKFKCGGISVGMGISHSVGDGQSCLHFIGEWSKICRGETETVTNVPYLDRGILENVETLAEHKFHHPEFDQPPLLIGSSDNLEERKKSTTVNMIKITKDQIEKLKNRANENKGVDDARGFSRFEGLAGHVWRSACKARGLSDEQPSRLDIPADVRTRLNPKLPENYFGNTIVRAAAFAKVGDLLNKPLSYAASKLRETSANLTDEYIKSYIALIKNVPDVSKYRNLDAVGSGLGRFYGNPNLKSTSWMGLPLF…	Cytoplasmic	WGD/segmental
LE24257.1	LeBAHD55	1434	477	53.2541	8.23	46.88	81.49	-0.151	ATGAAAATGCCTTCATCTTCTTTTAGACTTGTCTCAAAATGTTCAGTGTTTCCGTGTCAGAAATCGACTACCCCTGACCTTAAATTGTCAGTGTCTGACTTACCTATGCTTTCATGTCATTACATTCAGAAAGGGTGTCTTTACATCCATCCCCCGTTCCCTATAGGGGACCTCATTGCTCAAATCAAGAAAAGCCTTTCAACCACTTTAACACATTTCCCACCTCTCGCTGGCCGCCTAGTAACCGATTCGAATGGATACATATACATCAAATGCAATGATGCTGGGGTTGATTTTCTCCACGTAACCGAAAATCGCCATGTTTCGGTTATGGATATTTTGTCCCAGGACCATGTTCCGGAAATTGTTAAAGGTTTCTTTACTTTTGATCAAACAGTG…	MKMPSSSFRLVSKCSVFPCQKSTTPDLKLSVSDLPMLSCHYIQKGCLYIHPPFPIGDLIAQIKKSLSTTLTHFPPLAGRLVTDSNGYIYIKCNDAGVDFLHVTENRHVSVMDILSQDHVPEIVKGFFTFDQTVSYDGHTMPILAVQVTELVDGVFIGCSVNHAVSDGTSFWNFFNTFAEINRGLNVISKQPVFGRDSVLISPAVLRVPQGGPIVTFDVKAEIKERIFSFSREDILKLKAKVNSNKWVINNGEINIVELMGKQCNDPFNFSEEKLTPLRSKNMSVVSMSTADISSFQSLSALLWRGITRARKFPDSKTTTFRMAVNCRHRLEPKLEPLYFGNAIQSIPTYAQAGDVLNNDLRWCAEQLNKNVSAYDNKKVRSYIETWEQDPRCFPLGNFD…	Cytoplasmic	dispersed
LE25525.1	LeBAHD56	1374	457	50.5885	4.91	41	82.76	-0.121	ATGTTTAATTTGTCTTTAATACTAGTTGATTCAAGTTATCAATCTAATACCATGGCTTTATCAAGAGTTGAATTGATTTCAAGAAAGTTCATTGAGCCCTCCTTCTCTACCACCCCACCACCCCCCGGGAGCTATAAGCTTGGCCTTAGCGATCAACTAATGAATAGCGTATACATACCCATAGCTTTTTTCTATCCAAACAAATTGAATAATTCCACTTCACCCAACAACATCCCCATTGATGTTCTTGAGAACTCATTATCCAACGTTCTAGCTTCATACTACCCTCTAGCTGGAAGAGAAGTTGATAACCTCAACATTGTTTGCAATAATGAAATGAGAGCTACTTTAATTGAAGCTACTATTGATTGCGAAATGTACCAAATTTCAGATAACCCA…	MFNLSLILVDSSYQSNTMALSRVELISRKFIEPSFSTTPPPPGSYKLGLSDQLMNSVYIPIAFFYPNKLNNSTSPNNIPIDVLENSLSNVLASYYPLAGREVDNLNIVCNNEMRATLIEATIDCEMYQISDNPNINAQDVVFPSGLPWKSKDDESLFVAQLTHFNCGGKALSLCMSHKVADGLTLCNFAHDWADATKQQGDQNPLPSPLLNSASVLPPIDDPSFKAEFGSFTSQENCITKRFVFHSSKLSQLKAKVSGETGITNPSRVEVVTALIHKCAHHAATSIVDQNSSKPSIFIQVVNMRPLINPPISSNSIGNFTNFFGVPFFDTKDMTFPGLVSELNKAKVQFYDKFKGVTAEELRQEIMNSIEQMKMMSSGEASLDQYICTSMCRYPFYDND…	Cytoplasmic	proximal
LE26614.1	LeBAHD57	1365	454	51.4707	6.02	45.35	86.5	-0.319	ATGAAAGTTTCATACACATCATCTTCATTGGTTACACCAGCAAAAACAACATGGAATGGCAGAATGCCTTTAGCCGATTGGGATCAAATAGGTTACATAAGCCATGTTCCGACCATTCACATATACAAACCACCTTACAATTATGATCCTCAACAAGATAAACCTTTTGTAGACAATCTTAGGGACTCACTAAGTAGACTCCTTGTCCATTTCTACCCATTAGCCGGGCGGCTCCGTTGGATCGAGGGGGGCCGCCTTGAGCTGGATTGCAACTCTATGGGGGTTCAGTTTATCGTAGCTGGGACTAAAACGAAACTTGATGATCTCGGGGAGTTCTTGACATCCCCTGAGATACAATCACTTGCACCTCATATCGACTACGAGATCACTCCCCTGAAA…	MKVSYTSSSLVTPAKTTWNGRMPLADWDQIGYISHVPTIHIYKPPYNYDPQQDKPFVDNLRDSLSRLLVHFYPLAGRLRWIEGGRLELDCNSMGVQFIVAGTKTKLDDLGEFLTSPEIQSLAPHIDYEITPLKEHPLMYVQITQFQCGSISISPAISHVVVDGRTASYFLSEWSRLARGLSLEFPPFLDKRVLRAGEQLIRPPPPDFLPFLIPPLLIGKNSDKEEREKETIVSMLKLSKNQVEILKNKANETRQDKYSRPYSRYETITGHIWRCASEARDHKLEQPTGLGISVDIRRRMQPPIPQNFLGNSTIDVVASACSGDLISRPIGYSASRVREAIDKVTNEFVHTTIDFWKNQEDLTPFQDIHSSTSDEGPFYGNPNLGVTSWLTLPFQGLDFG…	Cytoplasmic	dispersed
LE26922.1	LeBAHD58	1392	463	51.6041	6.22	39.71	87.34	-0.052	ATGTCATCTCCAAGCCAGGCCGTGACCATACTAGAGCACAGCCATGTTGCACCACCACCCTCCACCACCACCACCCTCCCGTTCACTTTATTCGACACTTTTTGGGTCAGACTACCCAACATCAATCGTCTCACATTCTATGAATTCCCCTACTCAGAATCTCATTTCATAGAAAACATTATACCAAACCTAAAAAACTCACTTTCTCAAACATTGAAAGAATACTGTATTCTTGCAGGGAAGTTGGTTGTCCCACAGGATACATCAAAGTTCCCCGAACTTCGATACGTCGAAGGAGACTCGGTTTCGTTGATATTTGCTCGTGTGGATTACTCTGTCGACTTCAAAAGACTTGTATCAAACGAACCTCGGAACTGCTCGGAGTTTTATCCGTTTGTT…	MSSPSQAVTILEHSHVAPPPSTTTTLPFTLFDTFWVRLPNINRLTFYEFPYSESHFIENIIPNLKNSLSQTLKEYCILAGKLVVPQDTSKFPELRYVEGDSVSLIFARVDYSVDFKRLVSNEPRNCSEFYPFVPQIVMEPQDSSSSSSKVIKLLSLQVTLFPNVGICIGVTNHHAVGDANAIFRFVKAWATLSKDGAATLSGELLPLYDRTLVKDPKNMKKAWWTLIGTLDFADAFSKLLPTTTHKERATFVFDSETVKNLKSFAMSKNPALERLSTFIVVCAYVWTCLVKSRVATEENVNEQEAEYFGFVADARGRLDPPLPDNYFGNCLVYCYSSSKVKDLTEGGGFVLAVELIAECIKKRLFNKNGVLSDAENWFKDFANVDVKRMIGVAGSPKYN…	Cytoplasmic	dispersed
LE27220.1	LeBAHD59	1446	481	53.8268	6.09	39.52	91.56	-0.151	ATGCATGTCAAGTTGGAAGAATCCACCCTAGTATATCCCAAAATGCATGCAAAATTGGAAGAAACCACCATAGTACAACCCAACATGCATGCCAACTTTGAAGAATCCACCATATTATTACAACCCTCTTTAAAAAACAATGACATCCTCTTACTATCCCACCTAGACAATGACCCAAACCTCAATGTAATAATACGTTACCTCCGTGTCTACAAAAACAACCACCAAATAACGCCGCCTTCCTCCGACCCATTCCACGTCATCACCACCGCTCTCTCGGCTACCCTCGTCCATTACTACCCCCTTACAGGGACTCTCCAGCGGCGCGATATCGATGGCCGTCTGCAGCTGAATTGTCAGTTGGGGGGAGGGGTGTTGGTTATTCGTGGATCAGTTGAA…	MHVKLEESTLVYPKMHAKLEETTIVQPNMHANFEESTILLQPSLKNNDILLLSHLDNDPNLNVIIRYLRVYKNNHQITPPSSDPFHVITTALSATLVHYYPLTGTLQRRDIDGRLQLNCQLGGGVLVIRGSVECSLTEVNYLDDPNDGSVEQLVPDPDLDHAMTNPIILQVTVFKCGGFVIGSAIQHALCDGLGATLFFNAMAELARGIGRITVEPVWEREKLLGPREPARVEFRFDEFLSLDEGSLVYSDSGEKVVRECFHLEDVWLEQLKGFLREQCGSNFTAFEALGAFIWRAKVKASGVSGEEKVKFAYSINIRKLLKPSLPSGYWGNGCVPMYVPLQAKDLIGQPMWKTAELIKKSKYNATDEYVRSFIDFQELNYGKGITAGRHVSGFTDWRH…	Cytoplasmic	dispersed
LE27359.1	LeBAHD60	1317	438	49.5125	5.27	34.29	87.6	-0.19	ATGAAGTTGACAATTGACAACTCAAAAATCCTTAAACCTTATTATGAAGACAATGCTACACCACCCTCAATCAATGATTATATGCCTCTTACTGTATTTGATAAGGTGAATTATGACACCCAAGTAGCTGTTATATTCGCTTATCGACCTCCAACTCCCCCAAATGCAATTCTAGAGCTTGGCCTTCGTAAGGCATTGTCGGTTTTTAGACCGTTTGCTGGAAGATTGAGCATAGACAAGAATGATGACCCTATCATTCTTCTCAATGATGAAGGTGTCAAGTTCATCGAGGTATCGGTGGATGGCTCGTTGGATGAAACGGTATCCTTCGAGCCATCGGCTAATTTGAAGATGCTTCATCCAAGCACACAAGGCGTAGATGAATTGGTTCAAGTTCAA…	MKLTIDNSKILKPYYEDNATPPSINDYMPLTVFDKVNYDTQVAVIFAYRPPTPPNAILELGLRKALSVFRPFAGRLSIDKNDDPIILLNDEGVKFIEVSVDGSLDETVSFEPSANLKMLHPSTQGVDELVQVQLTRFRCGSMVVGFVSHHFVADGQGTSNFLVAWGQATRGVDISPVPFLDRNNNVFTPRELPQFDQFEHRGVEYMSKRLNYTPSENGILEDEILVHKVRYSREFLAKLKTIASSELGEKRPYSTFESLLGHVWRTMTKARGLNEDETTHVKVSVNGRMRLKPNVPNYFGNLVLWALPTSTVKDLTNEPLSFAAKAIHDSVAKLNNEYFTSFIDFANYKIKEEDLIPTADCTKRILTPNVNVDSWLRFPFYDLDFGTGCPFAFMPTYIP…	Cytoplasmic	dispersed
LE29038.1	LeBAHD61	1392	463	52.08	6.13	31.83	83.59	-0.164	ATGGCTCCAAGAAACAATGTCACCATCCTGGAGAGTTTCCAAATTGCACCATCACTAGGTGCAGTCCCTGAATTATCTATCCCTCTCACTTGTTCTGATATGTTCTGGTTCGGATTCTCACTTATTCACCAAATTACTTTCTATAAGCACCCTGTTTCCAGGACTTGTTTCAATGAAACTATCATTCCAGGCCTCAAGAATTCCCTGTCTCTTGCTCTCAAACATTTTCCTTCAGTAGCTGGAAACTTGGTCATTCCTTCAAACTCAATCGAGCCCATAATCAAATATCTCGATGGGAATTCAGTTCCATTCACCATTGCTGAAACCAATAGTCCTGGTTTTGAATGGTTTGTTGGTAATCAACCAAGAAATTGCATTGAATTTTATCAACTGATTCCA…	MAPRNNVTILESFQIAPSLGAVPELSIPLTCSDMFWFGFSLIHQITFYKHPVSRTCFNETIIPGLKNSLSLALKHFPSVAGNLVIPSNSIEPIIKYLDGNSVPFTIAETNSPGFEWFVGNQPRNCIEFYQLIPQLPKSSESGGLKMYPLIAFQVTMFPGEGFCIGITHNHVLGDDTSMYSFIKAWSTICKDGEYEATKRNELSPIYDREVMKVYTKELDDVFWRNFRNTKLKEANMDGHFISLAEDTDKERTTFVISMEDIQKLKKHVSDKQTSIKHLSSFTVVCAYVWTCLLKSGNARMNNVYEDEQEYITFAVDCRGRPDPVIPRNYFGNCLVGCRISAKTRQLCGDEGLFIATELIGDSIQQRVSYNGLLEGFKLLCNKAKVKEAIKLFSVAGSPR…	Cytoplasmic	tandem
LE29210.1	LeBAHD62	1320	439	48.8545	7.93	42.38	97.63	0.056	ATGTCAAGCTCTGTTCATGTTAAAGAAGCAATCTTGATCACCCCTTCAGACCAAACTCCATCAACTATTCTCCCCCTTTCTTCATTAGATTCCCAATTATTTCTCCGGTTTACTATCGAATACTTGCTCGTTTATAAACCCGTACCCGGTTTAAAGAAACCGGGTCTGATCGAGCGGATAAAATCCGCTCTGGGACAAGCCTTGGTACTATATTATCCGTTAGCTGGACGGGTCAGGTCAAGAAGTGACGGGTCGGGTCTAGAGGTATTTTGTGGATCACAAGGTGCTTTATTTATTGAAGCGGAAGTTTTGGACCGTACATTGTTCGAAGAGTTTGAGAAAGCTCCTAGGTTTGGAACATCTTGGAGGAAGTTTTTGTCTGTCTACGTGGCAGATGTT…	MSSSVHVKEAILITPSDQTPSTILPLSSLDSQLFLRFTIEYLLVYKPVPGLKKPGLIERIKSALGQALVLYYPLAGRVRSRSDGSGLEVFCGSQGALFIEAEVLDRTLFEEFEKAPRFGTSWRKFLSVYVADVLKGAPPVVVQLTWLSDDGATLCVGFNHCLIDGIGSGMFLNSFAELARGECGLTGLKPMPVWDRHLMSPNPMVRARANLLSHPEFNRVPDLCGFTSRFIQEDLEPTQIIFTRRKLNELRKLAVSTSWLTESLCTMFEVLSAHVWRSWARALNLPSNQILKMLFSINIRNRVKPSVPSFYYGNAFVLGCAQTSVRDLTEKGLGYATELVKRAKERVDDEHVREVIESVSSNQVCPDSVGVLIVSQWSWLGLDKVDFGMGNPTCVAPVC…	Cytoplasmic	dispersed
LE31161.1	LeBAHD63	1320	439	48.6439	6.76	35.25	83.46	-0.072	ATGCCATCTTCTCCTTCATTCAATATGGTATCAAAATGCACCATTTACCCTTCACAAAAATCCACTATACCTGACCTGAAACTATCTGTTTCAGACTTACCAATGCTTTCTTGCCATTACATTCAAAAGGTTGCCTTTTCCCCTCCCCCTTATCCGATTCCGGACTTTATTCTTGAACTGAAACAAAGCCTCTCTACTGCTCTGACTCATTTTCCACCGCTTGCTGGCCGTCTTGTTACAGACTCCGAAGGCTACGTCTACATCACATGCAACGATGCAGGGGTTGATTTTCTCCATGTGGAAGCTTCCCATGTTTCGGTTAAGGATGTTTTGCCCCCTAATCATCATGTTCCATTGATTGTCAAAGGTTTCTTTACTTTTGATGGAATAGTGAGTTAT…	MPSSPSFNMVSKCTIYPSQKSTIPDLKLSVSDLPMLSCHYIQKVAFSPPPYPIPDFILELKQSLSTALTHFPPLAGRLVTDSEGYVYITCNDAGVDFLHVEASHVSVKDVLPPNHHVPLIVKGFFTFDGIVSYEGHFKPILAVQVTELADGVFVSCAVNHSVTDGTSFWNFFNTFAEVNRGVKKISKQPDFTEFGPKVTFDVNAPLSERIFRFSRESILKLKAKTNNQKWILDNGDINIVELMSKKATTLLLKSLIPNQSNFLVSISMCFALARGYTCQKIPDSKTTTFRMAVNCRHQVDPKLNSLYFGNAIQSIPTYATAGEVLGNDLRWCAEQLNKNVLAYDDNKEPRLFPLGNFDGAMITMGSSPRFPMYDNDFGWGKPIAVRSGRANKFDGKISA…	Cytoplasmic	WGD/segmental
LE31858.1	LeBAHD64	1299	432	48.1482	5.9	38.37	94.56	-0.124	ATGGACACTTCTAGTATTAGAATTGAATTAGTTTCGGAAAAATTGATCACACCCTCATCCCCAACACCAGAACATCTTAGACATTACAAACTTTCATTTCTTGATCAGTTGGTCACTACCAAATATATTCCTATTACTCTATTTTATACAAACACCTCAATATCTTCATCGGAGACATTATCTTATATACTTGAGGAATCCTTATCAAAGTTGTTGTCATTTTATTATCCCTATGCCGGAAAGATAGTTGATAATATTTATGTCGATTGTAATGACAGAGGAGCCCTTTTCAAGGAAGTTCGCATTAAAACTCCAATGTGTGAAACACTGGCTAATGAGTTTTCTAACACCCAGGAGCTCCCTGGAAGTGGGTTTTGTTGCAAGGAGCCAAGTGAGGAA…	MDTSSIRIELVSEKLITPSSPTPEHLRHYKLSFLDQLVTTKYIPITLFYTNTSISSSETLSYILEESLSKLLSFYYPYAGKIVDNIYVDCNDRGALFKEVRIKTPMCETLANEFSNTQELPGSGFCCKEPSEEGPLAVVILSHFECGGIAITLALTHKLGDGYTTCKFYSDWAQLARTSITNNPPLLTGSSLLQPKDDPFTPNLYDMGNNHHLSFIRLRFDLENIKLLKDIASSKSDVNDPTSFEVVAALVNKCATIAGRSNIPSSSSSLFDPFTIYIPMNLRKLIDPAVENLVGNFLSFVLVDVSSEEDLELPKLVSKIRKEKVKHMEKYQGKNNVEILGEIKEEARKFPMDSKLRLATNFSASKLYDIDFGWGRPARVTLEAIRSNNYFVMLSAPVK…	Cytoplasmic	dispersed
LE32010.1	LeBAHD65	1395	464	51.9369	5.87	40.3	83.66	-0.154	ATGGGGGAAATCCATGTGATTTCTACAAGCCTTGTCACTCCATCAGATGATCATCATAATTCTGAAAATATTTCAATTTCAAGAATTGAGTTAACCCCATGGGATTTACAAACCCTCTTGCTTGAAGGGATTCAGAAAGGACTTTTGTTTTCCAAGCCATCACAATCTCAATTTGCAACATTTCAGAAATATTTCTCCAGTGATGATCTCATTCATCACCTCAAAATCTCATTCACTCATACACTCAGTTTCTTCCCCCTTCTTGCTGGCCGTTTTTCCACCATAAAAAATGATGACAACACTACATCTTTCTACATAAATTGCAACAATGAAGGTGCAGAGTTCACTCATGCTATAGCAAATGGAGTTTCTATAGCTGATGTTCTTGATAAAACTACT…	MGEIHVISTSLVTPSDDHHNSENISISRIELTPWDLQTLLLEGIQKGLLFSKPSQSQFATFQKYFSSDDLIHHLKISFTHTLSFFPLLAGRFSTIKNDDNTTSFYINCNNEGAEFTHAIANGVSIADVLDKTTYIPQIIQSFFPLNGVLNYESVYKPLFGVQVTELDDGVFIGCTMNHSVGDGTAFWHFFNSWSEISRGFSSISKSPVFSRWFPDNIEMDAGDTSRNFFPVHISLPENPIRQKFNPPTIQEKFFHVTKENIAKLKARANLENNTGTTISSFQALLARLWRSVFRCRALENPNQEVLLKQPISARGRIQPCLAEGYFGNAVIMASLRTPAKNLLENGLGWTALEINKFVASQTSECMKKWYVNMANEPKIMGLSQLAEDSSCLLITSSAR…	Cytoplasmic	dispersed
LE32591.1	LeBAHD66	1347	448	50.3786	6.64	34.09	83.77	-0.227	ATGAAAGTTTCTTTCACAAGTTCATCTTTAGTTACACCTTCAAAGCCAACATGGAATGGAATTATGCAATTAGCCGATTGGGATCAAATAGGATACATAAGCCATATTTCAACAGTCCATATATACAAACCACCACATAAACAAGAAAACTCTTCCATTGCCTTCATCAATAACCTCAAAGATTCCCTTAGTAGACTCCTTGTCCATTTTTATCCCATTGCAGGCAGACTCCGTTGGATCAACGGAGGCCGCCTTGAGCTCGATTGCAATGCTTTGGGTGTTCAGTTCATAGTAGCTGAAACCAAAGCAAAGCTATACGACCTCGGAGAATTCTCAACCTCTTCTGAGATGACATCTCTCGCCCCTCGAATCGACTATGAGAATACTTCCTTAGAGGAA…	MKVSFTSSSLVTPSKPTWNGIMQLADWDQIGYISHISTVHIYKPPHKQENSSIAFINNLKDSLSRLLVHFYPIAGRLRWINGGRLELDCNALGVQFIVAETKAKLYDLGEFSTSSEMTSLAPRIDYENTSLEEHPLLYIQITKFQCGSISICPAMSHVIVDGRCASYFLAEWANFARGESLDFLPFLDKRILRAGEILTKPTPPNFVPFVTPPLLIGQKDVNQEREKETTVTMLKLTKNQVDLLKKAANETRPDKSSRPYSRYETISGHIWKCTSKARGHKAEQKTGFGISVDIRKRMQPSIPQNFFGNSTIDVVADACSGDLVTKPLGYAASRIRETIDKVDAMFVHLTIDFWKNQEDFSPFQDVHGCDEGPFYGNPNLGVTSWLTLPFLGLDFGWGR…	Cytoplasmic	WGD/segmental
LE33157.1	LeBAHD67	1317	438	48.6873	9	47.57	97.4	-0.005	ATGTCAAGCTCTGTTCACGTTAAAGAAGCAATCTTGATCACCCCATCAAGCCAAACTCCATCACCAATTCTTCCTCTTTCTTCTTTAGATTCCCAATTATTTCTACGTTTCACTATCGAATACTTGCTCGTTTATAAACCAATACCAGGTTTGAATAAACCGGGTCTTGTCGAGCGGATCAAATCCGGTCTGAGCCAAGCATTGGTTCATTATTACCCTTTGGCGGGACGGGTCAGGTCAAGAACTGACGGGTCGGGTCTAGAGGTGGTCTGTGGATCTCAAGGTGCACTGTTTATTGAAGGGGTGGTTTTGGAGCGTACATTGTCCGATGAATTTGATAAAGCTCCGAGGTTTGGAAGTCAATGGAGGAAGTTTTTGTCTTTCTACGTGGCAGATGTC…	MSSSVHVKEAILITPSSQTPSPILPLSSLDSQLFLRFTIEYLLVYKPIPGLNKPGLVERIKSGLSQALVHYYPLAGRVRSRTDGSGLEVVCGSQGALFIEGVVLERTLSDEFDKAPRFGSQWRKFLSFYVADVLKGAPPVVVQLTWLADDGATLCVGFNHCLIDGIGSGMFLNSLAELASGKWGMMKTMPVWDRHLINPNRLIRARPNLHSHPEFTRVSDLCGFSSRFVQEDLVPTQIIFNKKKLNELNKFAVSTNWLTESSCTMFELLSAHVWRSWAKALNLPSNQILKMLFSIDIRNRVKPSLPSNYYGNAFVLGCAQTSVRDLIEKGLGYATELVKRAKERVDDEHVREVIESVSSNRVCPDSVGVLIVSQWSRLGLDRVDFGMGKPIHVAPVSTE…	Cytoplasmic	dispersed
LE33594.1	LeBAHD68	1224	407	45.42	6.01	39.33	94.35	-0.063	ATGGATTACTTACTCCCTAGCACCTATCAAACAAACAACACTACCAAGAAAATAAGAATAGATAGTGCAAGGCTTGTTAAACCCTTATATGAAGAAAACTCTCCTCCAACAATGAGCACTATCCCTCTAAGTGTTTTTGATGAGGTAACATATGACATTCAAGTGTCATTAGTCTTTGCCTATTATCAGCCAGCTCCTCCAAACATAGCCTTGGAGATAGGCCTCCGAAGGGCACTTGCCCTTTGTAGGTCATGGGCAGGACAGCTAGGTCAAAATGACGTTGGCCGTCCTGTATTACTCTTGAATGATGAGGGTGTGGGATTTATTGAAGCATATGCTAATTGCACACTCCACGAAGCGTTACCTTTAACTCTTCTTCGGGTTGGGGTGAGCCAACTT…	MDYLLPSTYQTNNTTKKIRIDSARLVKPLYEENSPPTMSTIPLSVFDEVTYDIQVSLVFAYYQPAPPNIALEIGLRRALALCRSWAGQLGQNDVGRPVLLLNDEGVGFIEAYANCTLHEALPLTLLRVGVSQLAQIQLTRFTCGSLVIGLTHHHLVGDGPSMCKFMLSWCQASRGVQISPTPLLFNNSLFTPRVPPLFEFDHRGVEYMSRENQQAYSHDDPIAKDQNFSTFEVLLAHLWRALTKARGLDENETTQVRISVDGRVRMNPKVPNYFGNLMLWAFPTSNVKQLLNNSLSQVAQLIHEEVAKVNDNYFKSFIDFSKHKVEEEDLVPTAAAEKPVLFPLNKMDFGGGKPILFTPDYPPVEGLIFLLPSLSGDGSIDAFVGLFKKNVGLFTKSCY…	Cytoplasmic	dispersed
LE34090.1	LeBAHD69	1278	425	47.252	5.56	36.42	91.84	-0.032	ATGGAGCTCATTGTCAAGCAATTAGAGCCAACATTGGTTAGTCCAAAAGAGGAGACACCAAAAGGGTCATACTTCCTCTCTAATCTTGACCAAAATATTGCTGTCATTGTCCGTACAATTTACTCCTTTAGATCAGAGGGAAAGGGTAATGAGAATGCTGCACAAGTGCTCAAGGATGCATTAGCCAAGATTCTTGTGCCATATTATCCGATGGCGGGGAGATTAACGATTAGCCCAGAGAGGAAGCTTATAGTTGATTGCACAGGGGAGGGTGCAATCTTTGTCGAGGCCGAGGCGAATTGTACTATTGAAGAGATAGGGGACAACACCAAGCCTGATCCTGCTACTCTTGGGAAGTTAGTTTATGACATTCCTGGTGCCAAAAGTATTTTGGACATG…	MELIVKQLEPTLVSPKEETPKGSYFLSNLDQNIAVIVRTIYSFRSEGKGNENAAQVLKDALAKILVPYYPMAGRLTISPERKLIVDCTGEGAIFVEAEANCTIEEIGDNTKPDPATLGKLVYDIPGAKSILDMPLLVAQVTKFKCGGFVLGLCMNHCMKDGIAAMEFVNSWAETARALPIKTPPIMDRTILKARNPPKVEFPHHEFAEIEDISNTSELYKEELLYRSFCFTPEKLEKLKKLAMEDGVLAKCTSFEALSAFVWKCRTQALSLKPEQKTKLLFAVDGRSRFNPPIPEGYFGNAIVLTNSLCNAGEMAYNPLSFTAKLVQDAVKMVTDGYMKSAIDYFEVTRARPSLASTLLITTWSKLEFYMADFGWGEPLQSGPVALPEKEVILFLSHGK…	Cytoplasmic	dispersed
LE34451.1	LeBAHD70	1314	437	49.5704	6.18	40.24	82.59	-0.341	ATGGTTTGGAATATGGAGATAATTTCAAGAGAGATTATCAAACCATCATCAAAAACACCAAAAAATCTCAAGAATCATACACTTTCCTTCTTAGACCAACTAGCACCATCAGTTCATATCCCCCTAATCTTTTTCTACAAATTTGAAACAAGTAACAATGCTTATAACTCAACACAACTATCTCAATTACTCAAACAATCTTTATCAAACACCTTGACTAGATTCTACCCTTTAGCAGGAAGGATCAATGGAATATCTTCCATTGATTGTAATGACGAGGGGGTCGAGTATATCGAAGCTCGAGTTCATGCTCATGTAGATCAACTTATAGGACATCCAACAATGGAAGATCTTGAGAAATTAATTCCGAAACAACCACAGAGCAACACAGAACATAAT…	MVWNMEIISREIIKPSSKTPKNLKNHTLSFLDQLAPSVHIPLIFFYKFETSNNAYNSTQLSQLLKQSLSNTLTRFYPLAGRINGISSIDCNDEGVEYIEARVHAHVDQLIGHPTMEDLEKLIPKQPQSNTEHNAPLLSIQVNFFDCGGIAIGVCIAHRVADGSSFVTFMNAWSAICREDEDKAHQLPMFDSGKSYFPPKDMSGFSSLVSNVGISKEQIKTERLVFTKATLETLEGDIKDSGDGSNLKNPTRVEALSAFIWRNFIKSAKNSKKMFAAVHAVNLRSRMKPPLPENAFGNLWRHTHALTTLESEKDDQNFVHLATKLREAISSINNEYIKKIQEGDAYFNLLKEHINLYFSKDIEFCNFSSWCNFPVYEVDFGWGKPERVSTMTFPYKNLVI…	Cytoplasmic	dispersed
LE34534.1	LeBAHD71	1407	468	52.9185	6.03	38.29	86.65	-0.211	ATGGAAGTTCAAATCATTTCGATAGAAACTATCAAACCATCTTCTCCAACACCATTTCACAACAAAATTTTCAATCTTTCTCTATTAGACCAATTAATCCCAGCTCCTTATGCTCCCCTTATATTCTTCTATCCCAATCCTCATCATAACTCAACAACCCATCTTCATGAATTTCTTGAAAACTTGAAGAAATCACTTTCAGAGACATTAACTCTCTTCTATCCTTTAGCTGGAGAAATAAAAAATAATCTATCAATAGATTGTACTGAACAAGGAGCTCATTTTGCTATTACGAAGGTAAAAAATATAAACCTTTCTCAATTTCTAACCAAACTTGATATTCAAGTCCTACCTCAACTTCTTCCTTGTGGGACAGGATTTGAAAGTAATCAAAATGAA…	MEVQIISIETIKPSSPTPFHNKIFNLSLLDQLIPAPYAPLIFFYPNPHHNSTTHLHEFLENLKKSLSETLTLFYPLAGEIKNNLSIDCTEQGAHFAITKVKNINLSQFLTKLDIQVLPQLLPCGTGFESNQNEPSSRITNIQVNQFECGGLAIGICISHKILDGTSLSTFLKSWAHAAYYNYSSASSEEKIIISPDFIASSLFPTNNSTWLQDSANKMFFSMFKKGHPKTKRFVFDHSYIEKIRAKATKPGSKCPSRVETVSAFLWRCFMATTTLSHDKCYVPKKHSLLTHIVNLRKKLEPNLSEYSIGNFIWVSNAKLLRNNDQTEEELSSLVRKIRESISIINGELVKKFQNGDEGHVLMRESLKEIEEYASMEGGVDHYGFTSWCKLGFYEVDFGW…	Cytoplasmic	WGD/segmental
LE35228.1	LeBAHD72	1341	446	49.5852	6.64	51.36	93.77	-0.051	ATGTCATCCTCTGGAACATCTTCTTTAAAATTCAGAGTTACTAGGAAAAACATAGAGCTAATTGGCCCAGCAAAACCAACACCCTATGAATGCAAACTACTCTCTGACATAGATGATCAACAAAGTCTTCGGTTTCACGTCCCCGTTATTCAGTTTTACGGGTCTTCCCCTTCAATGGAAGGGAAAGACCCTGTTAAAGTCATCAAGGAGTCGCTCGCAAAGGCGTTAGATTTCTACTACCCGCTTGCAGGGCGACTCAGGGAGCTTCCTGGAAGGAAGGTAATGGTGGAGTGTACAGGTGAGGGTGTGTTGTTCATTGAAGCTGATGCTGATGTTAAGCTTGAGGACTTTGGGGAGGATGATCTTCATCCTCCATCTATTCCTTGTTTGGATGAGTTG…	MSSSGTSSLKFRVTRKNIELIGPAKPTPYECKLLSDIDDQQSLRFHVPVIQFYGSSPSMEGKDPVKVIKESLAKALDFYYPLAGRLRELPGRKVMVECTGEGVLFIEADADVKLEDFGEDDLHPPSIPCLDELLYDVPGSSGILNSPLLLIQVTRLACGGFILGIRFSHTQFDAFGLQQFMTAISELARGATSPSILPVWQRELFSARHPPQITHVHHEYDHIPDTNNIIQQNKLIKRSFFFGPEEISILRNLVMMESQNKYSSFNLVAACVWRCRTIALQYGPSEEVRFLCLVNARGRIHPPLVPTGYYGNAFVYPAGITTAGELGENHLAFAADIISKIKSHVTKEYIQSVADLMVLKGRPPFSYARTYLVSDNTKAGFENVDYGWGKAVYGGVALG…	Cytoplasmic	tandem
LE35365.1	LeBAHD73	1395	464	51.185	5.92	47.09	90.73	-0.061	ATGTCAGACTCATCATCATCTCTGGTTTTCTCAGTGAAAAGAAAACAACCAGAGCTTGTAAGACCATCAAAGCCAACACCTCAAGAGTGTAAGCTCCTCTCTGACATTGATGATCAAGAGGGTCTTAGATTCTTGATTCCAGTAATCCAGTTTTACAAAAATGACCCTTCCTCTATTAGAGGGGGGCAAGATCCTGTGAAAGTTATCAGAGATGCTATTGCTAAGGCTCTTGTTTTTTACTACCCTTTTGCTGGTAGGCTTAGGGAAGGACCTGGAAGGAAACTTATGGTGGATTGCACTGGAGAGGGGGTGTTGTTCATTGAAGCTGAAGCTGATGTGACACTTGAGCAGTTTGGTGATGAACTTCAGCCTCCATTTCCTCTGCTTGAAGAGCTCCTG…	MSDSSSSLVFSVKRKQPELVRPSKPTPQECKLLSDIDDQEGLRFLIPVIQFYKNDPSSIRGGQDPVKVIRDAIAKALVFYYPFAGRLREGPGRKLMVDCTGEGVLFIEAEADVTLEQFGDELQPPFPLLEELLYDVPGYGEVLGCPLLHIQVTRLTCGGFIFALRLNHTMSDAAGLVQFMSAVGEIARGATTPYIPPVWQRELLNARNPPRVTCTHHEYDEVPDTKGTIVALDSMVHESFFFGPKEVAALRKLIPSRLRNNSSTFQVLTACLWRCRTISLQPDPSEEVRVLCIVNARTRFNPPLPEGYYGNGFAFPVALSTAGELCRNPLGYALELVSKTKTDVTEEYMKSVADLMVLKGRPHFTVVRTYLVSDVTHAGFGGVDFGWGNPVYGGPAKGG…	Cytoplasmic	dispersed
