# Supplementary material for: Genome-Wide Identification of LeBAHDs in Lithospermum erythrorhizon and In Vivo Transgenic Studies Confirm the Critical Roles of LeBAHD1/LeSAT1 in the Conversion of Shikonin to Acetylshikonin
Source: Life (Basel). 2022 Nov 3;12(11):1775. doi: 10.3390/life12111775 (PMC9694994; doi:10.3390/life12111775)
Supplement: Supplementary file 1 [file life-12-01775-s001.zip › life-1953751-R2-Supplemental data-FIN/Table S5_R2.xlsx]

## Sheet: Table S5
Table S5. The number of cis‐acting elements in LeBAHDs’ promoters
Gene ID\Cis-element type	（Blank）	3-AF1 binding site	3-AF3 binding site	AAAC-motif	AACA_motif	AAGAA-motif	A-box	ABRE	ABRE2	ABRE3a	ABRE4	ACE	AC-I	AE-box	AP-1	ARE	as-1	AT1-motif	ATC-motif	ATCT-motif	AT-rich element	AT-rich sequence	AuxRR-core	Box 4	Box II	Box III	box S	CAAT-box	CARE	CAT-box	CCAAT-box	CCGTCC motif	CCGTCC-box	CGTCA-motif	chs-CMA1a	chs-CMA2a	chs-CMA2c	circadian	CTAG-motif	dOCT	DRE core	DRE1	ERE	F-box	GA-motif	Gap-box	GARE-motif	GATA-motif	GATT-motif
LE00587.1	8	0	0	0	0	1	0	0	0	0	0	0	0	0	0	2	1	0	0	0	1	0	0	3	0	0	0	38	0	0	0	0	0	1	0	0	0	1	0	0	0	0	0	1	0	0	0	0	0
LE00970.1	19	0	0	0	0	0	0	1	0	1	1	0	0	0	0	3	1	0	0	0	0	0	1	2	0	0	0	41	0	0	1	0	0	1	0	0	0	0	0	0	0	0	0	0	0	0	0	0	0
LE01141.1	14	0	0	0	0	1	0	1	0	0	0	0	0	0	0	1	0	1	0	0	0	0	0	6	1	0	0	31	0	2	0	0	0	0	0	0	0	0	0	0	0	0	2	0	0	0	0	0	0
LE01220.1	9	0	0	0	0	1	0	1	0	0	0	0	0	0	1	1	0	0	0	0	0	0	1	0	0	0	1	40	0	2	1	0	0	0	0	0	0	0	0	0	0	0	2	0	1	0	0	0	0
LE01763.1	8	0	0	0	0	1	0	0	0	0	0	0	0	0	0	1	0	0	0	0	1	0	0	7	0	1	0	39	0	0	1	0	0	0	0	0	0	0	0	0	0	0	7	0	0	0	0	0	0
LE02572.1	19	0	0	0	1	0	1	4	0	0	0	0	0	0	0	2	2	0	0	0	0	0	0	1	0	0	0	37	0	0	0	0	0	2	0	0	0	1	0	0	0	0	0	0	0	0	1	1	1
LE03170.1	14	0	0	0	0	2	0	0	0	0	0	2	0	0	0	0	1	1	0	0	0	1	1	3	0	0	0	35	0	0	0	0	0	1	0	0	0	1	0	0	0	0	0	0	0	0	0	2	0
LE03563.1	12	0	0	0	0	2	0	2	0	0	0	0	0	0	0	0	0	2	0	0	0	0	0	7	0	0	1	50	0	0	0	0	0	0	0	0	0	2	0	0	0	0	7	1	0	1	0	2	0
LE03614.1	12	0	0	0	0	2	1	0	0	0	0	0	0	0	0	1	0	0	0	0	0	0	0	3	0	0	0	44	1	0	2	0	0	0	0	0	0	0	0	0	0	0	0	0	0	0	0	0	0
LE03619.1	10	0	0	1	0	0	0	0	0	0	0	0	0	0	0	1	1	0	0	1	0	0	0	11	0	0	0	38	1	0	0	0	0	1	1	0	0	1	0	0	1	0	0	0	2	1	0	0	0
LE03734.1	8	0	0	0	0	1	0	0	0	0	0	0	0	0	0	1	1	0	0	0	1	0	2	0	0	0	0	44	0	0	0	0	0	1	0	0	0	0	0	0	0	0	0	6	0	0	0	5	0
LE04763.1	8	1	0	0	0	1	0	0	0	0	0	0	0	0	0	2	2	0	0	0	0	1	0	7	0	0	0	57	0	0	0	0	0	2	0	0	0	1	0	0	0	0	5	0	0	0	0	0	0
LE05006.1	7	0	0	0	0	0	0	3	0	0	0	0	0	0	0	1	0	0	0	0	0	0	1	3	0	0	0	54	0	0	0	0	0	0	1	0	0	0	0	0	1	0	1	2	0	1	1	0	0
LE05185.1	14	0	0	0	0	1	0	2	0	0	0	0	0	0	0	1	0	0	0	0	0	0	0	0	0	0	0	44	0	0	0	0	0	0	0	0	0	1	0	0	1	0	3	0	1	0	0	0	0
LE05878.1	13	0	0	0	0	2	0	0	0	0	0	0	0	0	0	1	0	0	0	1	0	0	0	2	0	0	0	40	0	0	0	0	0	0	1	0	0	1	0	0	0	0	1	0	1	0	0	1	0
LE05912.1	9	0	0	0	0	0	0	5	0	1	1	1	0	0	0	5	1	1	0	0	1	1	2	9	0	0	0	31	0	0	0	0	0	1	0	0	1	0	0	1	0	0	1	0	1	0	0	0	0
LE08073.1	13	0	0	0	0	0	0	0	0	0	0	1	0	0	0	0	0	0	0	0	0	0	0	3	0	1	0	43	0	0	0	0	0	0	0	0	0	0	2	0	0	0	2	0	0	0	0	1	0
LE08329.1	13	0	0	0	0	0	2	0	0	0	0	0	0	0	0	2	1	0	0	0	0	0	0	10	0	0	0	49	0	0	0	2	2	1	0	0	0	0	0	0	1	1	0	0	0	0	0	0	0
LE08534.1	10	0	0	0	0	2	0	2	0	0	0	0	0	1	0	0	3	0	0	0	1	2	0	7	0	0	0	35	0	0	1	0	0	3	0	0	0	1	0	0	0	0	1	1	0	0	0	0	0
LE08598.2	9	0	0	0	0	1	0	1	0	0	0	0	0	0	0	0	0	0	0	0	0	0	0	8	0	0	0	48	0	0	0	0	0	0	0	0	0	1	0	0	0	0	13	0	0	0	0	0	0
LE09566.1	17	0	0	0	0	1	2	0	0	0	0	0	0	0	0	0	0	0	0	0	1	0	0	1	0	0	1	33	0	0	0	2	2	0	1	0	0	0	2	0	1	0	0	0	0	1	0	1	0
LE09910.1	12	0	0	0	0	2	0	1	0	0	0	0	0	1	0	1	2	0	0	1	0	0	0	2	0	0	0	40	0	0	0	0	0	2	1	0	0	0	0	0	0	0	4	0	0	0	0	1	0
LE10529.1	21	0	0	0	0	1	0	0	0	0	0	0	0	1	1	4	1	0	0	0	0	0	0	1	0	0	0	36	0	0	0	0	0	1	0	1	0	1	0	0	0	0	2	0	0	0	0	1	0
LE10611.1	18	0	0	0	0	1	0	0	0	0	0	0	1	0	0	1	1	0	0	2	0	0	2	1	0	0	0	31	0	0	0	0	0	1	0	0	0	0	0	0	0	1	0	0	0	1	1	1	0
LE10885.1	16	0	0	0	0	0	2	0	0	0	0	0	0	0	0	0	0	0	0	0	0	0	1	0	0	0	0	52	0	0	0	2	2	0	0	0	0	0	0	0	1	0	1	0	0	1	0	0	0
LE11016.1	6	0	0	0	0	1	0	2	0	1	1	0	0	4	0	1	3	0	0	0	0	0	1	5	0	0	0	39	0	0	0	0	0	3	0	0	0	0	0	0	0	0	1	1	0	0	0	3	0
LE11336.1	6	0	0	0	0	1	0	0	0	0	0	1	0	1	0	1	1	0	0	0	0	0	0	4	0	0	0	33	0	0	0	0	0	1	1	0	0	0	0	0	0	1	1	1	0	1	0	1	0
LE11361.1	12	0	0	0	0	1	1	1	0	0	0	1	0	1	0	1	1	0	0	0	0	0	0	2	0	0	0	37	0	0	0	1	1	1	0	0	0	0	0	1	0	0	1	0	0	0	0	0	0
LE11478.1	15	0	1	0	0	1	0	2	0	1	1	0	0	1	1	4	0	0	0	1	0	0	0	0	0	0	0	44	0	0	0	0	0	0	0	0	0	0	0	0	0	0	0	0	0	0	0	2	0
LE11565.1	15	0	0	0	0	0	0	1	0	0	0	0	1	0	0	3	0	0	0	0	0	0	0	1	0	0	0	48	0	0	0	0	0	0	0	0	0	0	1	0	1	0	1	0	1	0	0	0	0
LE12137.1	9	0	0	1	0	0	1	2	0	1	1	0	0	0	0	0	0	1	0	1	0	0	0	2	0	0	0	32	0	0	1	1	1	0	0	0	0	1	0	0	4	0	2	0	1	0	0	1	0
LE14354.1	12	0	0	0	0	1	0	2	0	0	0	1	1	0	0	4	0	0	0	0	0	0	0	0	0	0	0	57	0	1	1	0	0	0	0	0	0	1	0	0	0	0	1	0	0	0	1	0	0
LE14881.1	14	0	0	0	0	0	0	2	0	0	0	0	0	0	0	0	1	0	0	0	0	0	1	1	0	0	0	54	0	0	0	0	0	1	0	0	0	0	0	0	0	0	2	0	0	0	0	0	0
LE15166.1	15	0	0	0	0	0	0	0	0	0	0	1	0	0	0	3	0	0	0	0	0	0	0	5	0	0	0	44	0	0	0	0	0	0	0	0	0	0	0	1	0	0	2	0	0	0	0	0	0
LE15327.1	5	0	0	0	0	0	0	2	0	0	0	0	0	2	0	0	0	1	0	0	0	0	1	1	0	0	0	35	0	0	0	0	0	0	0	0	0	0	0	0	0	0	2	0	0	0	0	0	0
LE15787.1	15	0	0	0	0	0	0	2	0	1	1	0	0	0	1	0	2	0	0	0	0	0	1	2	0	0	0	35	0	0	0	0	0	2	0	1	0	0	0	0	0	0	1	0	0	0	0	0	0
LE16533.1	9	1	0	0	0	1	0	6	0	0	0	0	0	0	0	2	2	0	0	1	1	0	0	1	0	0	1	42	0	1	0	0	0	2	0	0	0	0	0	0	0	0	0	0	0	0	0	1	0
LE16781.1	6	0	0	0	0	0	0	1	0	0	0	0	0	1	0	2	0	0	0	1	1	0	0	6	0	0	0	50	0	0	1	0	0	0	1	0	0	0	0	0	0	0	1	0	0	0	0	0	0
LE17416.1	10	0	0	0	0	1	0	1	0	0	0	0	0	0	0	0	0	0	0	0	0	0	0	5	0	0	0	51	0	1	0	0	0	0	2	0	0	0	0	0	0	0	0	0	0	1	0	2	0
LE18433.1	3	0	0	0	0	1	0	0	0	0	0	0	0	0	0	3	0	1	0	0	0	0	0	6	0	0	0	47	0	0	0	0	0	0	0	0	0	0	0	0	0	0	3	0	1	0	0	0	0
LE18460.1	10	0	0	0	0	1	0	2	0	0	0	0	0	0	0	2	1	0	0	1	0	0	0	0	0	0	1	42	0	0	0	0	0	1	0	0	0	1	0	0	0	0	1	0	0	0	0	1	0
LE19155.1	2	0	0	0	0	0	0	7	2	0	0	0	0	0	0	3	4	0	0	0	0	0	0	4	1	0	1	43	0	0	2	0	0	4	0	1	0	0	0	0	0	0	2	0	0	0	0	1	0
LE19854.1	17	0	0	1	0	0	0	0	0	0	0	0	0	0	0	2	0	0	0	1	0	0	1	1	0	0	0	25	1	1	0	0	0	0	0	0	0	0	0	0	1	0	0	0	1	0	0	0	0
LE19864.1	18	0	0	0	0	1	0	5	0	0	0	0	0	1	0	1	1	0	0	0	0	0	0	1	0	0	0	40	0	0	0	0	0	1	0	0	0	0	1	0	0	1	0	1	0	0	0	0	0
LE21155.1	20	0	0	0	0	1	0	5	0	0	0	0	0	1	0	1	1	0	0	0	0	0	0	3	0	0	0	36	0	0	0	0	0	1	0	0	0	0	1	0	0	1	0	1	0	0	0	0	0
LE22314.1	11	0	0	0	0	1	0	1	0	0	0	0	0	0	0	1	1	0	0	0	0	1	0	9	0	0	0	50	0	0	0	0	0	1	0	0	1	0	0	1	0	0	2	0	2	0	1	0	0
LE22341.1	8	0	0	0	0	1	1	1	0	0	0	0	0	0	0	1	1	0	0	1	0	0	0	5	1	0	0	60	0	1	1	1	1	1	2	0	0	0	0	0	1	0	1	1	0	0	1	0	0
LE22488.1	18	0	0	0	0	1	0	0	0	0	0	0	1	0	0	1	0	0	0	1	0	0	2	2	0	0	0	28	0	0	0	0	0	0	0	0	0	0	0	0	0	1	0	0	0	1	1	1	0
LE24024.1	17	0	0	0	1	0	2	3	0	1	1	0	0	0	0	2	0	0	0	0	0	0	0	5	0	0	0	41	0	1	1	1	1	0	0	0	0	0	0	0	0	1	2	1	0	0	0	0	0
LE24257.1	9	1	0	0	0	0	1	1	0	0	0	0	1	0	1	1	0	0	0	0	0	0	0	4	0	0	2	43	0	0	0	0	0	0	0	2	0	0	0	0	0	0	1	0	0	0	0	0	0
LE25525.1	11	0	0	0	0	0	0	1	0	0	0	1	1	0	0	3	0	0	0	0	0	0	0	3	0	0	0	45	0	3	0	0	0	0	0	0	0	0	0	0	0	1	1	0	0	0	0	0	0
LE26614.1	11	0	0	0	0	1	0	1	0	0	0	0	0	0	0	4	3	0	0	0	0	0	0	1	0	0	0	43	0	0	2	0	0	3	0	0	0	0	1	0	0	0	2	0	0	0	0	1	0
LE26922.1	17	1	0	0	0	0	0	2	0	1	1	0	0	1	0	4	0	0	0	0	0	0	0	1	0	0	1	33	0	0	1	0	0	0	0	0	0	0	0	1	0	0	2	0	0	0	0	0	0
LE27220.1	12	0	0	0	0	1	0	4	0	1	1	0	1	0	0	0	0	1	0	1	0	0	1	0	0	0	0	36	0	0	1	0	0	0	0	0	0	0	0	0	0	0	0	0	0	0	0	2	0
LE27359.1	14	0	0	0	0	2	0	6	0	1	1	0	1	0	0	1	0	0	0	0	0	0	0	2	1	0	0	46	0	0	0	0	0	0	0	0	0	0	0	0	0	0	0	0	2	0	0	0	0
LE29038.1	13	0	1	0	0	1	0	0	0	0	0	0	0	0	0	1	1	0	1	0	0	0	0	4	0	0	0	46	0	0	0	0	0	1	0	0	0	1	0	0	0	0	5	0	0	0	0	0	0
LE29210.1	22	0	0	0	0	1	0	1	0	0	0	0	0	0	0	0	1	0	0	0	0	0	0	0	0	1	0	38	1	0	0	0	0	1	0	0	0	0	0	0	0	1	1	0	0	1	0	2	0
LE31161.1	9	0	0	0	0	0	0	4	0	0	0	0	0	0	0	1	0	0	0	0	0	0	0	2	0	0	0	54	0	0	1	0	0	0	1	0	0	0	0	0	0	0	0	2	0	1	2	0	0
LE31858.1	3	0	0	0	0	0	0	2	0	0	0	0	0	0	0	0	1	0	0	1	0	0	0	3	0	0	0	41	0	0	0	0	0	1	0	0	0	0	0	0	0	0	5	0	1	0	0	0	0
LE32010.1	17	0	1	0	0	0	0	1	0	0	0	1	0	1	0	3	0	0	0	0	0	0	1	0	0	0	0	38	0	0	0	0	0	0	0	0	0	0	0	0	0	0	0	0	0	1	0	0	0
LE32265.1	2	0	0	0	0	0	1	0	0	0	0	0	0	0	0	0	1	1	0	0	0	0	0	4	0	0	0	44	0	0	0	1	1	1	0	0	0	1	0	0	0	0	2	2	1	0	0	0	0
LE32591.1	8	1	0	0	0	0	0	2	0	0	0	0	0	0	0	5	0	0	0	0	2	0	0	2	0	0	0	40	1	0	0	0	0	0	0	0	0	0	0	0	0	0	1	0	0	0	0	0	0
LE33157.1	10	0	0	0	0	0	0	0	0	0	0	0	1	0	1	2	2	0	0	1	1	0	1	4	0	0	0	43	0	0	1	0	0	2	0	0	0	1	0	0	0	0	1	1	0	1	0	1	0
LE34090.1	11	1	0	0	0	2	0	5	0	2	2	0	0	0	0	3	0	0	0	0	0	1	0	9	0	0	0	53	0	0	0	0	0	0	0	0	0	0	0	0	0	0	5	0	0	0	0	1	0
LE34451.1	9	0	0	0	0	1	0	6	0	2	2	0	0	1	0	0	1	0	0	0	0	0	0	4	0	0	0	47	0	0	0	0	0	1	0	0	0	0	0	0	1	0	3	0	1	1	0	0	0
LE34534.1	11	0	0	0	0	0	0	1	0	0	0	0	0	0	1	0	1	0	0	0	0	0	1	0	0	0	0	48	0	3	1	0	0	1	0	0	0	0	0	0	0	0	2	0	1	0	0	0	0
LE35228.1	8	0	0	0	0	1	0	1	0	0	0	0	0	0	0	0	0	0	0	0	0	0	0	3	0	0	0	48	0	1	1	0	0	0	0	0	0	0	0	0	0	1	1	0	0	0	0	0	0
LE00969.1	12	0	0	1	0	3	0	2	0	0	0	0	0	2	0	1	0	0	0	0	1	0	1	3	0	0	0	50	0	0	0	0	0	0	0	0	0	0	0	0	0	0	1	0	0	0	0	0	0
LE01239.1	16	0	0	0	0	3	0	0	0	0	0	0	0	1	0	2	2	0	0	0	0	0	0	3	1	0	0	45	0	0	0	0	0	2	0	0	0	0	0	0	0	0	3	0	0	0	2	0	0
LE22379.1	16	0	0	0	0	0	0	0	0	0	0	0	0	0	0	1	0	1	0	1	0	1	0	6	0	0	0	60	0	0	0	0	0	0	0	0	0	0	0	0	0	0	6	0	0	0	0	0	0
LE35365.1	6	0	0	0	0	1	0	2	0	1	1	3	0	0	1	5	2	0	0	0	0	0	0	4	0	0	0	39	0	2	0	0	0	2	0	0	0	0	0	0	0	0	1	0	0	0	0	0	0
LE21984.1	5	0	0	0	0	0	0	5	0	0	0	0	0	0	0	3	1	0	0	0	0	0	0	1	0	0	0	52	0	0	0	0	0	1	1	0	0	0	0	0	0	0	2	0	0	0	0	0	0
LE33594.1	10	0	0	0	0	0	0	3	0	0	0	0	0	0	0	0	2	1	0	0	0	0	0	1	0	0	1	56	0	1	0	0	0	2	0	0	0	0	0	0	0	0	3	0	0	0	0	0	0
Total	848	6	3	4	2	54	15	121	2	15	15	13	9	21	8	109	55	12	1	17	12	8	23	232	5	3	10	3131	5	20	21	11	11	55	13	5	2	18	8	5	14	10	126	22	18	14	11	36	1
[truncated: 54 more columns]
